# Supplementary material for: 2-Methyl-5-nitro-1H-benzimidazol-6-amine dihydrate
Source: Acta Crystallogr Sect E Struct Rep Online. 2011 Aug 27;67(Pt 9):o2490–1. doi: 10.1107/S1600536811034647 (PMC3200661; doi:10.1107/S1600536811034647)
Supplement: Supplementary file 2 [file e-67-o2490-Isup2.hkl]

#
# h,k,l, Fc-squared, Fo-squared, sigma(Fo-squared) and status flag
#
data_I
_shelx_title ' sebla in P -1'
_shelx_refln_list_code          4
_shelx_F_calc_maximum      154.54
_exptl_crystal_F_000       240.00
_reflns_d_resolution_high  0.7397
 
loop_
 _symmetry_equiv_pos_as_xyz
 'x, y, z'
 '-x, -y, -z'
 
_cell_length_a     7.0475
_cell_length_b     7.2801
_cell_length_c    10.9906
_cell_angle_alpha  76.754
_cell_angle_beta   71.686
_cell_angle_gamma  71.809
 
_shelx_F_squared_multiplier     1.000
 
loop_
 _refln_index_h
 _refln_index_k
 _refln_index_l
 _refln_F_squared_calc
 _refln_F_squared_meas
 _refln_F_squared_sigma
 _refln_observed_status
   1   0   0       16.18       13.96      0.47 o
   2   0   0     1044.12      994.73      9.10 o
   3   0   0      139.04      139.57      2.73 o
   4   0   0      316.36      287.96      5.33 o
   5   0   0       74.34       72.67      6.13 o
   6   0   0       88.72       87.41      6.76 o
   7   0   0       93.59      111.41     10.43 o
   8   0   0        3.09        1.47      4.42 o
  -8   1   0        0.45       -3.93      3.93 o
  -7   1   0        0.70        5.15      3.93 o
  -6   1   0        0.80        1.95      2.48 o
  -5   1   0        3.11        3.90      0.94 o
  -4   1   0       86.35       85.98      3.34 o
  -3   1   0      361.51      341.25      4.21 o
  -2   1   0       62.07       69.92      1.62 o
  -1   1   0       67.89       82.62      1.48 o
   0   1   0     1130.09     1103.67      8.00 o
   1   1   0      797.37      721.87     10.50 o
   2   1   0      180.01      178.02      3.24 o
   3   1   0      104.65      114.01      3.37 o
   4   1   0      353.79      353.14      7.67 o
   5   1   0       59.30       67.20      3.86 o
   6   1   0       47.67       48.72      3.75 o
   7   1   0       23.72       17.77      4.15 o
   8   1   0       11.94        7.61      4.66 o
  -7   2   0       34.69       41.73      7.85 o
  -6   2   0        0.07        1.78      1.40 o
  -5   2   0      389.22      393.53      6.85 o
  -4   2   0       42.68       45.19      2.14 o
  -3   2   0        7.02        8.62      0.96 o
  -2   2   0        0.20        0.36      0.58 o
  -1   2   0      925.06      931.98      7.73 o
   0   2   0      154.54      141.08      1.87 o
   1   2   0      854.98      836.59      6.49 o
   2   2   0       20.88       18.34      0.94 o
   3   2   0        1.89        0.34      1.00 o
   4   2   0      168.33      179.58      4.46 o
   5   2   0      123.58      124.77      4.83 o
   6   2   0       16.17       15.45      2.55 o
   7   2   0        7.86        8.23      2.08 o
   8   2   0       48.66       39.52      7.85 o
  -7   3   0       27.35       28.68      3.27 o
  -6   3   0        0.74        0.60      1.86 o
  -5   3   0        0.92        0.59      1.55 o
  -4   3   0      344.95      341.96      7.87 o
  -3   3   0       85.25       85.70      2.81 o
  -2   3   0      114.05      120.35      3.37 o
  -1   3   0       12.76       15.83      1.43 o
   0   3   0     2399.47     2548.67     21.75 o
   1   3   0       99.84       92.37      1.85 o
   2   3   0      477.03      481.53      4.80 o
   3   3   0       73.40       68.95      3.29 o
   4   3   0      240.26      233.14      5.27 o
   5   3   0        0.34        0.32      1.31 o
   6   3   0       77.80       79.13      4.68 o
   7   3   0        2.85        2.30      2.28 o
   8   3   0        2.24       -0.95      2.77 o
  -6   4   0       18.88       15.53      3.08 o
  -5   4   0        5.41        5.77      2.08 o
  -4   4   0       32.78       29.39      2.92 o
  -3   4   0        0.00       -1.15      1.15 o
  -2   4   0      224.43      240.60      4.42 o
  -1   4   0        8.89       10.42      1.20 o
   0   4   0      102.39      108.90      2.57 o
   1   4   0      339.57      377.44      4.91 o
   2   4   0       90.29      109.87      2.20 o
   3   4   0      490.75      479.30      5.59 o
   4   4   0      204.02      218.65      6.41 o
   5   4   0        1.14        3.05      2.05 o
   6   4   0       31.59       35.04      3.53 o
   7   4   0      160.07      169.64      7.88 o
   8   4   0        4.24        7.04      3.17 o
  -6   5   0       44.54       41.99      4.91 o
  -5   5   0      165.19      155.88     12.89 o
  -4   5   0       24.17       21.49      3.03 o
  -3   5   0      177.82      187.93      8.43 o
  -2   5   0        4.92        5.00      1.23 o
  -1   5   0       58.42       61.57      2.90 o
   0   5   0       67.53       64.42      2.79 o
   1   5   0      105.63      110.15      3.08 o
   2   5   0       90.15      100.25      2.56 o
   3   5   0       32.93       30.03      1.74 o
   4   5   0        3.88        4.78      1.11 o
   5   5   0      206.88      203.57      6.50 o
   6   5   0      244.79      254.10     14.57 o
   7   5   0       74.35       85.61      5.81 o
   8   5   0        5.92        4.48      4.25 o
  -5   6   0        2.64        6.47      3.24 o
  -4   6   0      255.60      253.44     13.13 o
  -3   6   0      105.54      105.64      5.82 o
  -2   6   0        0.01       -1.49      1.49 o
  -1   6   0      224.28      221.86      5.21 o
   0   6   0        8.70        4.18      1.38 o
   1   6   0       44.61       51.71      2.75 o
   2   6   0      429.02      362.63      8.75 o
   3   6   0        9.06        5.98      1.34 o
   4   6   0      141.07      126.24      3.21 o
   5   6   0       29.79       26.21      3.04 o
   6   6   0       72.36       77.24      8.66 o
   7   6   0       27.54       26.21      5.55 o
   8   6   0        8.56        6.87     12.27 o
  -4   7   0        6.95        6.75      3.70 o
  -3   7   0       51.08       50.64      5.47 o
  -2   7   0        0.58        0.98      2.60 o
  -1   7   0       15.13       12.31      2.26 o
   0   7   0       51.77       43.97      3.40 o
   1   7   0       12.26       12.38      2.20 o
   2   7   0      209.81      183.40      9.71 o
   3   7   0       92.26       91.23      3.82 o
   4   7   0       42.48       41.87      4.86 o
   5   7   0      134.64      132.78      5.94 o
   6   7   0       14.19       15.95      4.49 o
   7   7   0        6.27        1.23     10.80 o
  -2   8   0        0.17        3.23      3.35 o
  -1   8   0        2.16       -0.20      3.21 o
   0   8   0        0.96       -0.03      2.48 o
   1   8   0        3.21        3.93      2.37 o
   2   8   0       13.65        7.79      2.13 o
   3   8   0       18.60       17.86      3.06 o
   4   8   0        0.54       -1.55      2.04 o
   5   8   0       33.14       32.48      3.56 o
   6   8   0       97.12       88.61     20.37 o
   0   9   0        0.94        2.70      5.15 o
   1   9   0       33.12       49.18      5.69 o
   2   9   0        2.34        0.10      5.28 o
   3   9   0        2.69        3.42      3.70 o
   4   9   0        6.21        4.45      3.28 o
   5   9   0       22.39       12.52     12.52 o
  -4  -9   1       14.71       11.60      7.98 o
  -3  -9   1        6.79        6.84      3.90 o
  -2  -9   1       17.13       21.55      6.75 o
  -1  -9   1       82.03       70.94     17.67 o
   0  -9   1        0.04       -0.74      4.91 o
  -6  -8   1        2.84       -4.66      9.33 o
  -5  -8   1       40.35       38.78     14.73 o
  -4  -8   1       13.83       33.63     13.99 o
  -3  -8   1       24.37       23.07      3.11 o
  -2  -8   1       26.13       28.05      5.11 o
  -1  -8   1       25.31       23.18      3.55 o
   0  -8   1        8.26       10.75      3.04 o
   1  -8   1       19.68       11.99      3.88 o
   2  -8   1       14.91       14.24      5.89 o
  -7  -7   1        0.23        2.21     11.54 o
  -6  -7   1      156.93      156.30      9.65 o
  -5  -7   1       10.71       10.61      2.66 o
  -4  -7   1        5.49        3.19      1.59 o
  -3  -7   1       35.54       39.62      2.91 o
  -2  -7   1      173.38      167.16      5.21 o
  -1  -7   1      107.68      104.12      4.34 o
   0  -7   1        1.15       -0.12      1.77 o
   1  -7   1      258.37      261.86      6.63 o
   2  -7   1       43.20       38.14     12.52 o
   3  -7   1       24.13       23.88      6.26 o
   4  -7   1       29.64       27.04      4.60 o
  -7  -6   1        3.89        3.89      3.87 o
  -6  -6   1        0.57        3.30      2.33 o
  -5  -6   1        8.83        9.89      3.43 o
  -4  -6   1       45.63       45.83      2.30 o
  -3  -6   1       13.34       11.97      2.23 o
  -2  -6   1      147.73      152.35      4.53 o
  -1  -6   1       25.09       21.17      3.21 o
   0  -6   1       21.48       17.21      1.95 o
   1  -6   1        0.82        0.45      1.40 o
   2  -6   1        7.09       10.47      2.04 o
   3  -6   1        7.14        2.57      5.40 o
   4  -6   1       38.87       37.78      4.60 o
   5  -6   1      185.78      193.78      9.05 o
  -8  -5   1        0.55       -0.45      4.41 o
  -7  -5   1        0.01       -2.76      6.87 o
  -6  -5   1       38.24       35.39      6.14 o
  -5  -5   1      623.43      650.13     13.12 o
  -4  -5   1      243.48      235.82      4.07 o
  -3  -5   1       50.86       50.49      4.48 o
  -2  -5   1        8.45        7.61      1.12 o
  -1  -5   1       29.26       28.94      2.74 o
   0  -5   1        3.20        2.62      1.78 o
   1  -5   1       22.33       19.64      1.84 o
   2  -5   1      273.98      282.58      6.70 o
   3  -5   1       13.34       11.24      2.27 o
   4  -5   1       66.16       67.87      4.54 o
   5  -5   1      205.45      209.37      8.42 o
   6  -5   1        5.33        6.57      2.94 o
  -8  -4   1        5.26        4.99      4.45 o
  -7  -4   1       81.80       86.85      5.97 o
  -6  -4   1       46.82       47.59      8.38 o
  -5  -4   1      111.49      110.43      4.95 o
  -4  -4   1      301.69      287.01      9.22 o
  -3  -4   1      188.35      186.83      3.40 o
  -2  -4   1      169.62      172.47      2.84 o
  -1  -4   1       28.52       31.06      1.57 o
   0  -4   1      458.80      518.93      6.39 o
   1  -4   1       12.24       13.31      1.41 o
   2  -4   1       40.92       46.53      2.44 o
   3  -4   1        4.72        5.10      1.43 o
   4  -4   1        3.24        1.73      1.72 o
   5  -4   1       34.20       34.36      7.00 o
   6  -4   1        1.80        0.22      2.12 o
  -8  -3   1       38.86       32.09      4.60 o
  -7  -3   1       51.74       49.30      4.57 o
  -6  -3   1       12.27       10.12      2.46 o
  -5  -3   1        1.15        1.73      1.62 o
  -4  -3   1       65.17       80.03      8.10 o
  -3  -3   1       51.44       53.01      1.87 o
  -2  -3   1       23.33       21.46      1.06 o
  -1  -3   1      193.43      187.83      3.10 o
   0  -3   1      198.03      210.56      3.30 o
   1  -3   1      503.57      524.91      6.13 o
   2  -3   1      229.35      262.62      4.15 o
   3  -3   1       59.40       61.22      2.50 o
   4  -3   1       34.22       33.84      2.85 o
   5  -3   1       33.00       29.10      2.83 o
   6  -3   1       45.16       35.76      6.87 o
   7  -3   1       56.02       60.08      4.29 o
  -8  -2   1        6.93        7.57      3.55 o
  -7  -2   1        2.77        4.11      1.91 o
  -6  -2   1        7.97       10.63      3.26 o
  -5  -2   1      566.84      590.42     11.82 o
  -4  -2   1       46.18       47.29      2.85 o
  -3  -2   1        0.28        0.05      0.85 o
  -2  -2   1       93.36       76.05      1.78 o
  -1  -2   1      274.32      278.06      3.09 o
   0  -2   1      732.32      659.33      5.95 o
   1  -2   1       40.43       49.63      1.43 o
   2  -2   1      397.07      400.79      5.74 o
   3  -2   1      206.41      190.71      4.01 o
   4  -2   1      328.87      325.50      5.59 o
   5  -2   1       92.98       93.29      3.31 o
   6  -2   1        0.17        1.03      1.34 o
   7  -2   1       31.25       30.68      7.12 o
   8  -2   1        1.56        0.74      4.42 o
  -8  -1   1       32.91       36.08      7.85 o
  -7  -1   1       30.68       27.74      3.85 o
  -6  -1   1       30.58       35.99      5.67 o
  -5  -1   1      156.90      160.24      6.16 o
  -4  -1   1      196.59      217.54      6.28 o
  -3  -1   1       90.06       89.06      3.67 o
  -2  -1   1      322.07      311.40      5.12 o
  -1  -1   1       52.58       49.91      1.00 o
   0  -1   1     2702.86     2532.68     16.94 o
   1  -1   1     1187.86     1144.93      8.76 o
   2  -1   1        7.36        6.40      0.86 o
   3  -1   1       39.78       37.22      1.41 o
   4  -1   1        3.52        3.33      0.82 o
   5  -1   1       52.05       53.33      2.17 o
   6  -1   1       15.38       11.78      3.12 o
   7  -1   1       57.89       51.51      5.97 o
   8  -1   1        2.04       -1.47      3.93 o
  -8   0   1       67.92       62.10      9.82 o
  -7   0   1        2.32        0.26      2.89 o
  -6   0   1       49.07       39.41      8.10 o
  -5   0   1        0.26       -0.29      1.32 o
  -4   0   1       13.55       10.38      2.05 o
  -3   0   1      314.90      288.11      3.73 o
  -2   0   1      341.54      318.29      3.19 o
  -1   0   1      410.70      362.23      3.00 o
   0   0   1      728.62      645.57     17.18 o
   1   0   1        6.38       -1.03      1.03 o
   2   0   1     2428.98     2422.77     17.52 o
   3   0   1       63.42       63.68      1.37 o
   4   0   1      373.72      378.47      6.51 o
   5   0   1       72.41       69.61      3.47 o
   6   0   1       22.06       27.56      4.93 o
   7   0   1        1.80       -2.59      2.95 o
   8   0   1        6.45        3.93      4.42 o
  -8   1   1       19.61       22.34      6.63 o
  -7   1   1       11.88       10.80      4.91 o
  -6   1   1       14.25        7.77      3.18 o
  -5   1   1       58.95       63.13      2.38 o
  -4   1   1       27.93       24.09      1.52 o
  -3   1   1      219.78      227.53      2.78 o
  -2   1   1       88.83       89.73      1.66 o
  -1   1   1        1.53        4.81      0.77 o
   0   1   1        5.57        6.58      0.34 o
   1   1   1      600.18      545.58      3.82 o
   2   1   1     2338.38     2351.43     21.73 o
   3   1   1      146.97      146.62      3.50 o
   4   1   1       95.39       86.03      2.83 o
   5   1   1        2.38        0.08      1.46 o
   6   1   1       76.98       81.08      4.58 o
   7   1   1       31.70       30.24      7.49 o
   8   1   1       10.32        4.91      4.91 o
  -7   2   1        1.86        3.44      4.66 o
  -6   2   1        5.25        6.02      1.94 o
  -5   2   1       31.69       27.01      2.53 o
  -4   2   1       17.33       12.09      1.44 o
  -3   2   1      473.07      493.92      6.01 o
  -2   2   1     1178.81     1165.57     10.84 o
  -1   2   1      878.92      859.63      7.24 o
   0   2   1      839.64      809.88      6.39 o
   1   2   1       48.92       61.96      1.44 o
   2   2   1      709.68      646.87      5.47 o
   3   2   1       95.31      104.34      3.01 o
   4   2   1       51.97       53.22      4.15 o
   5   2   1        0.93        0.30      1.24 o
   6   2   1       20.78       22.75      4.32 o
   7   2   1      272.69      288.29      7.97 o
   8   2   1       10.44        8.84      2.95 o
   9   2   1        2.12        2.21      4.66 o
  -7   3   1        5.94        1.36      2.17 o
  -6   3   1        9.74        6.89      2.33 o
  -5   3   1       97.57       98.39      5.97 o
  -4   3   1       14.03       14.67      3.37 o
  -3   3   1       61.32       66.93      3.44 o
  -2   3   1        0.10        1.11      0.84 o
  -1   3   1       92.22       87.10      2.65 o
   0   3   1       40.20       56.62      1.75 o
   1   3   1      975.83      982.45      7.79 o
   2   3   1      593.44      590.87      5.07 o
   3   3   1      224.51      226.08      4.21 o
   4   3   1       94.05       97.59      3.18 o
   5   3   1       17.67       18.23      2.02 o
   6   3   1       88.69       93.10      4.51 o
   7   3   1        8.11       11.68      2.20 o
   8   3   1       17.53       18.90      3.86 o
   9   3   1       31.95       23.81      6.63 o
  -6   4   1        1.53        0.25      4.30 o
  -5   4   1        1.98        1.94      2.18 o
  -4   4   1        1.12        0.39      1.66 o
  -3   4   1       92.77      101.55      3.82 o
  -2   4   1        0.14       -1.01      1.01 o
  -1   4   1        0.76        1.20      0.76 o
   0   4   1      113.02      144.23      4.39 o
   1   4   1       31.42       28.73      1.33 o
   2   4   1      442.49      494.18      7.63 o
   3   4   1      168.54      169.95      2.75 o
   4   4   1       49.71       46.54      3.69 o
   5   4   1       33.53       34.81      2.95 o
   6   4   1      190.84      197.46      6.45 o
   7   4   1        8.84       11.16      2.63 o
   8   4   1       38.11       34.11      3.23 o
   9   4   1       17.47       14.97      5.89 o
  -6   5   1       51.81       56.15     11.17 o
  -5   5   1       44.60       39.76      4.71 o
  -4   5   1       46.56       43.77      3.90 o
  -3   5   1      300.82      307.93      8.02 o
  -2   5   1      172.15      178.82      6.22 o
  -1   5   1       17.18       14.30      2.19 o
   0   5   1      643.15      648.39      8.66 o
   1   5   1        0.24       -0.04      0.75 o
   2   5   1        7.84        8.93      0.96 o
   3   5   1        8.30        8.30      0.91 o
   4   5   1        0.27        0.37      0.84 o
   5   5   1       11.32        9.42      1.93 o
   6   5   1      155.58      154.37      5.93 o
   7   5   1      381.60      408.25     10.51 o
   8   5   1        0.13       -1.34      2.00 o
  -5   6   1        0.65       -1.83      2.83 o
  -4   6   1        1.38        2.40      2.82 o
  -3   6   1      410.50      397.18     10.29 o
  -2   6   1       92.90      101.80      4.48 o
  -1   6   1        5.00        5.75      1.45 o
   0   6   1       20.64       21.99      1.94 o
   1   6   1        4.63        7.09      1.84 o
   2   6   1        2.22        0.73      1.19 o
   3   6   1       25.95       22.54      1.96 o
   4   6   1       85.18       82.39      2.61 o
   5   6   1       23.42       25.15      2.85 o
   6   6   1       49.64       48.28      5.36 o
   7   6   1       13.77       11.66      3.89 o
   8   6   1        1.57       -5.65      9.33 o
  -4   7   1        2.46        3.04      3.53 o
  -3   7   1        8.52        7.87      3.46 o
  -2   7   1       29.11       31.61      4.33 o
  -1   7   1       18.30       18.47      2.47 o
   0   7   1       13.98       13.51      1.87 o
   1   7   1      281.45      277.36      6.50 o
   2   7   1        4.89       -0.25      1.36 o
   3   7   1       30.18       28.44      4.35 o
   4   7   1      171.70      160.36      5.53 o
   5   7   1        3.67        1.60      2.78 o
   6   7   1       10.73       11.08      5.28 o
   7   7   1        0.43        3.93     10.80 o
  -2   8   1        0.18        1.03      3.18 o
  -1   8   1       38.76       41.41      4.89 o
   0   8   1       57.17       57.09      5.07 o
   1   8   1        7.82        5.74      2.44 o
   2   8   1       22.71       23.59      3.33 o
   3   8   1       61.87       52.73      7.63 o
   4   8   1       79.82       77.14      4.64 o
   5   8   1        5.83        3.53      2.00 o
   6   8   1        1.75       -6.87      8.59 o
   7   8   1       35.80       48.85     18.41 o
   0   9   1        4.93       -1.96      4.91 o
   1   9   1       18.81       18.16      5.89 o
   2   9   1        1.29       -0.19      3.06 o
   3   9   1      121.25      135.41      8.70 o
   4   9   1       11.12       10.56      6.14 o
   5   9   1        1.91        0.40      5.28 o
  -3  -9   2        6.57       10.25      5.52 o
  -2  -9   2        7.85       11.14      4.87 o
  -1  -9   2        0.48        0.24      4.11 o
  -5  -8   2        2.18        4.66     10.31 o
  -4  -8   2       87.62       96.90      6.12 o
  -3  -8   2       51.34       56.39      4.55 o
  -2  -8   2        1.16        0.12      2.26 o
  -1  -8   2       17.60       17.18      3.40 o
   0  -8   2       12.34        8.30      3.12 o
   1  -8   2        3.03       -0.22      3.11 o
   2  -8   2        0.00        1.23      4.91 o
  -6  -7   2        0.83       -1.65      6.14 o
  -5  -7   2        3.13        3.44      6.26 o
  -4  -7   2       52.53       55.17      3.40 o
  -3  -7   2       99.37       95.71      4.22 o
  -2  -7   2       61.36       53.55      5.56 o
  -1  -7   2       39.14       37.39      3.15 o
   0  -7   2      197.79      193.13      5.96 o
   1  -7   2        0.98        2.20      2.16 o
   2  -7   2       24.78       16.45      3.82 o
   3  -7   2        2.52        4.81      3.03 o
   4  -7   2        0.86       -0.94      3.21 o
  -7  -6   2       21.52       31.60      6.12 o
  -6  -6   2        4.13        1.83      3.44 o
  -5  -6   2       59.18       68.87      6.10 o
  -4  -6   2       52.19       51.49      3.05 o
  -3  -6   2        0.84        0.11      1.94 o
  -2  -6   2       97.39       89.50      3.70 o
  -1  -6   2        3.74        5.31      1.68 o
   0  -6   2      255.08      247.78      5.48 o
   1  -6   2        7.15        6.40      1.69 o
   2  -6   2        0.03        1.54      1.62 o
   3  -6   2       72.56       74.43      5.72 o
   4  -6   2        0.00       -1.91      2.59 o
   5  -6   2       21.97       13.80      3.83 o
  -8  -5   2       26.82       15.71     12.76 o
  -7  -5   2       38.08       34.88      5.91 o
  -6  -5   2       13.25       18.42      4.92 o
  -5  -5   2       37.66       34.51      3.68 o
  -4  -5   2      273.43      273.18      4.72 o
  -3  -5   2      432.64      422.34      6.45 o
  -2  -5   2        0.00        0.21      1.11 o
  -1  -5   2       62.30       53.49      2.59 o
   0  -5   2       33.11       37.34      2.33 o
   1  -5   2       63.88       68.57      3.12 o
   2  -5   2       89.79       91.62      4.30 o
   3  -5   2       45.79       46.71      3.66 o
   4  -5   2       19.65       21.98      2.97 o
   5  -5   2       95.08       84.90      6.19 o
   6  -5   2       50.58       43.77      4.94 o
  -8  -4   2        3.24        3.45      4.73 o
  -7  -4   2       85.00       94.97     11.05 o
  -6  -4   2        1.19       -0.53      2.15 o
  -5  -4   2      195.92      193.51      6.69 o
  -4  -4   2       28.68       30.19      3.03 o
  -3  -4   2       28.94       24.28      1.57 o
  -2  -4   2      269.67      277.55      4.16 o
  -1  -4   2      385.61      385.73      5.24 o
   0  -4   2       42.50       51.46      2.54 o
   1  -4   2      196.32      217.28      4.33 o
   2  -4   2       41.91       44.41      2.44 o
   3  -4   2        1.29        2.02      1.30 o
   4  -4   2       92.32       95.85      4.69 o
   5  -4   2        0.55        1.15      1.69 o
   6  -4   2       12.09       11.41      3.00 o
  -8  -3   2       15.39       13.01      6.14 o
  -7  -3   2       93.22      114.47     12.40 o
  -6  -3   2        0.68       -0.91      2.68 o
  -5  -3   2        0.07       -1.66      1.66 o
  -4  -3   2       91.57       87.57      4.13 o
  -3  -3   2       18.40       14.39      1.06 o
  -2  -3   2      174.01      181.26      2.76 o
  -1  -3   2        3.34        0.86      0.65 o
   0  -3   2      316.36      307.64      4.21 o
   1  -3   2      241.95      228.34      3.64 o
   2  -3   2      891.17      950.18      9.92 o
   3  -3   2        3.33        4.18      1.42 o
   4  -3   2       18.42       12.63      4.20 o
   5  -3   2        5.11        4.33      1.72 o
   6  -3   2       99.95       98.32      8.88 o
   7  -3   2        1.36        3.11      1.98 o
  -8  -2   2       37.94       43.42      5.89 o
  -7  -2   2      137.15      136.80      9.09 o
  -6  -2   2      103.05      106.38      7.79 o
  -5  -2   2      116.40      116.84      5.11 o
  -4  -2   2       45.49       39.88      3.17 o
  -3  -2   2      433.97      487.74      6.46 o
  -2  -2   2      709.94      732.22      6.69 o
  -1  -2   2      124.47      133.12      2.34 o
   0  -2   2       53.28       61.35      1.51 o
   1  -2   2      981.07      952.46     10.01 o
   2  -2   2       60.76       62.12      1.85 o
   3  -2   2      243.38      248.23      4.23 o
   4  -2   2       25.80       23.89      2.02 o
   5  -2   2        7.03        3.86      1.48 o
   6  -2   2       72.75       66.67      3.63 o
   7  -2   2      141.34      126.96      6.26 o
   8  -2   2        0.30        0.49      4.42 o
  -8  -1   2       10.69       17.92      6.14 o
  -7  -1   2       19.27       31.99      7.12 o
  -6  -1   2       11.26        7.16      3.87 o
  -5  -1   2       52.21       51.87      4.53 o
  -4  -1   2       21.84       25.72      2.91 o
  -3  -1   2      221.32      249.70      4.03 o
  -2  -1   2     1489.34     1473.83     12.01 o
  -1  -1   2      408.78      399.71      3.89 o
   0  -1   2       79.11       76.03      1.44 o
   1  -1   2      531.07      513.35      4.49 o
   2  -1   2      135.63      146.49      2.02 o
   3  -1   2       20.52       21.83      1.13 o
   4  -1   2       12.18       13.43      1.06 o
   5  -1   2      142.33      136.57      3.31 o
   6  -1   2       11.83       12.71      1.65 o
   7  -1   2       14.90        8.74      3.38 o
   8  -1   2        1.34        0.98      4.17 o
  -8   0   2      122.49      127.15     14.24 o
  -7   0   2       23.34       22.83      6.63 o
  -6   0   2        0.05       -1.08      1.96 o
  -5   0   2      168.93      180.80      8.08 o
  -4   0   2      131.68      140.66      3.01 o
  -3   0   2      134.47      134.25      2.50 o
  -2   0   2      603.12      587.30      6.20 o
  -1   0   2       58.69       69.50      1.39 o
   0   0   2     1152.14     1052.15     10.57 o
   1   0   2      187.65      163.16      1.63 o
   2   0   2    23881.86    23799.52    178.77 o
   3   0   2       25.00       34.86      1.21 o
   4   0   2      156.27      150.72      2.39 o
   5   0   2       52.06       54.64      3.20 o
   6   0   2       58.47       57.60      7.50 o
   7   0   2       30.24       30.05      4.60 o
   8   0   2       35.38       30.93      6.87 o
  -7   1   2      291.91      290.37     16.69 o
  -6   1   2        1.84        2.61      2.76 o
  -5   1   2       32.76       27.73      1.74 o
  -4   1   2        0.92        2.74      0.79 o
  -3   1   2       46.41       45.50      1.79 o
  -2   1   2      591.39      596.80      5.52 o
  -1   1   2      211.51      183.90      2.26 o
   0   1   2      351.70      364.01      2.86 o
   1   1   2      486.85      488.33      4.16 o
   2   1   2     2178.07     2146.03     16.81 o
   3   1   2      168.73      173.30      3.48 o
   4   1   2      100.18      100.27      3.03 o
   5   1   2        0.00        0.13      0.97 o
   6   1   2       52.87       57.66      3.79 o
   7   1   2       32.93       28.82      4.23 o
   8   1   2       55.91       60.26      6.42 o
   9   1   2        2.61        0.00      4.17 o
  -7   2   2       34.13       28.23      7.36 o
  -6   2   2       12.39        8.38      2.13 o
  -5   2   2      124.25      127.12      4.86 o
  -4   2   2        1.52        1.37      1.07 o
  -3   2   2      892.58      935.85     12.82 o
  -2   2   2        3.77        4.62      0.66 o
  -1   2   2       58.57       75.46      1.59 o
   0   2   2      153.89      155.54      2.34 o
   1   2   2     1279.19     1225.70     11.08 o
   2   2   2      898.19      845.98      6.18 o
   3   2   2      236.48      224.30      3.32 o
   4   2   2      111.16      105.29      2.96 o
   5   2   2       30.15       28.13      3.10 o
   6   2   2       14.49       13.87      2.34 o
   7   2   2       30.35       28.57      5.01 o
   8   2   2        3.77        2.21      3.93 o
   9   2   2        0.77        3.19      4.66 o
  -7   3   2        5.35        6.56      2.25 o
  -6   3   2       71.34       88.34      5.36 o
  -5   3   2       64.72       57.71      4.06 o
  -4   3   2        3.07        4.05      1.69 o
  -3   3   2        3.96        3.14      1.22 o
  -2   3   2      642.51      681.02      8.48 o
  -1   3   2      324.30      334.78      4.47 o
   0   3   2      146.23      153.63      2.61 o
   1   3   2      111.20      116.34      1.68 o
   2   3   2     1931.26     2015.73     14.52 o
   3   3   2        0.02       -0.40      0.49 o
   4   3   2      155.55      140.25      3.59 o
   5   3   2       55.28       57.11      3.61 o
   6   3   2       97.63       96.50      3.42 o
   7   3   2        6.01        3.73      1.84 o
   8   3   2       27.86       34.53      3.86 o
   9   3   2        2.01        5.89      4.66 o
  -6   4   2       62.21       55.93      5.17 o
  -5   4   2       78.47       71.49     11.54 o
  -4   4   2       26.88       32.70      3.24 o
  -3   4   2       98.10       96.72      4.69 o
  -2   4   2       30.20       31.47      2.60 o
  -1   4   2        7.83        9.79      1.08 o
   0   4   2      460.03      472.64      5.74 o
   1   4   2        4.22        6.93      0.73 o
   2   4   2      233.00      256.14      2.93 o
   3   4   2      111.95      120.14      2.00 o
   4   4   2       36.49       43.38      2.40 o
   5   4   2      153.25      144.52      5.63 o
   6   4   2       73.01       80.67      4.05 o
   7   4   2        2.33        1.80      1.53 o
   8   4   2       38.91       42.68      4.29 o
   9   4   2       67.70       67.25      9.57 o
  -5   5   2        2.86        2.99      2.71 o
  -4   5   2       54.61       52.95      4.93 o
  -3   5   2      254.96      257.26      7.44 o
  -2   5   2        3.57        3.14      1.53 o
  -1   5   2      284.46      297.93      5.33 o
   0   5   2       22.87       22.35      1.71 o
   1   5   2       24.65       27.75      1.50 o
   2   5   2        0.41       -0.09      0.61 o
   3   5   2       43.75       45.51      1.60 o
   4   5   2      209.28      213.81      3.28 o
   5   5   2        0.13        0.00      1.35 o
   6   5   2       23.02       29.02      5.02 o
   7   5   2       60.79       57.46      4.92 o
   8   5   2      147.69      138.10      7.79 o
  -5   6   2        1.27       -0.26      3.18 o
  -4   6   2        0.02        0.12      2.78 o
  -3   6   2        0.73        1.74      3.07 o
  -2   6   2      389.43      392.50      9.49 o
  -1   6   2      343.96      329.30      7.80 o
   0   6   2        1.35        2.63      1.21 o
   1   6   2      477.40      467.72      6.68 o
   2   6   2       16.88       16.39      1.76 o
   3   6   2      112.06      118.72      3.47 o
   4   6   2      393.90      354.82      8.11 o
   5   6   2       44.89       45.61      3.26 o
   6   6   2      106.37      100.18      6.63 o
   7   6   2       66.40       71.76      6.69 o
   8   6   2       57.94       82.79     16.20 o
  -3   7   2       53.59       57.40      9.08 o
  -2   7   2       12.20       19.58      3.82 o
  -1   7   2      108.87      114.10      4.82 o
   0   7   2        1.23        0.97      1.44 o
   1   7   2       13.32       15.37      1.94 o
   2   7   2       48.02       39.97      2.52 o
   3   7   2       24.93       26.37      3.02 o
   4   7   2      203.31      175.41      5.77 o
   5   7   2       57.97       57.02      3.36 o
   6   7   2       24.70       17.98      4.79 o
   7   7   2       77.30       95.78     11.39 o
   8   7   2        2.21        3.76      5.47 o
  -2   8   2       44.17       48.57      5.38 o
  -1   8   2       45.70       52.04      5.31 o
   0   8   2        4.33        5.15      4.66 o
   1   8   2       10.98       11.21      2.80 o
   2   8   2       17.91       13.68      2.61 o
   3   8   2       12.60       15.26      2.63 o
   4   8   2        1.77        0.49      1.95 o
   5   8   2        4.02        4.79      2.17 o
   6   8   2        1.97        2.36      5.17 o
   7   8   2        7.18        2.80      5.61 o
   0   9   2       28.70       27.98      7.12 o
   1   9   2       41.09       56.95      8.10 o
   2   9   2        0.05        1.07      3.24 o
   3   9   2        4.31        8.86      3.47 o
   4   9   2        2.06        2.42      2.91 o
   5   9   2       22.26       22.24      3.51 o
  -5  -8   3        8.92       17.92     13.01 o
  -4  -8   3        2.28        2.67      4.16 o
  -3  -8   3       33.70       34.48      3.91 o
  -2  -8   3       30.17       38.87      4.26 o
  -1  -8   3       41.81       42.96      4.49 o
   0  -8   3        2.02       -0.05      2.78 o
   1  -8   3        5.52        7.12      3.63 o
   2  -8   3        0.84       -2.70      4.42 o
  -6  -7   3        8.97        5.10      3.94 o
  -5  -7   3        0.11       -0.96      3.44 o
  -4  -7   3      133.74      133.85      6.15 o
  -3  -7   3       40.98       39.80      3.75 o
  -2  -7   3        0.66       -1.01      1.65 o
  -1  -7   3       48.70       42.69      3.47 o
   0  -7   3       86.87       86.63      6.94 o
   1  -7   3      118.81      117.32      6.39 o
   2  -7   3        2.26        2.58      2.78 o
   3  -7   3      135.25      155.85      8.47 o
  -7  -6   3       16.52       17.53      6.14 o
  -6  -6   3        0.28       -2.26      3.62 o
  -5  -6   3        0.27        0.31      4.79 o
  -4  -6   3        4.67        5.95      1.68 o
  -3  -6   3       22.78       24.57      2.47 o
  -2  -6   3       56.00       58.44      5.85 o
  -1  -6   3        3.67       -0.20      1.88 o
   0  -6   3      100.05       94.45      3.90 o
   1  -6   3        2.28        0.56      1.49 o
   2  -6   3       20.61       20.59      2.51 o
   3  -6   3        4.44        2.45      2.60 o
   4  -6   3        7.86        9.42      3.44 o
   5  -6   3        1.14        1.83      3.07 o
  -7  -5   3        0.32       -1.18      3.84 o
  -6  -5   3        3.07        2.17      3.41 o
  -5  -5   3        0.08       -0.59      1.92 o
  -4  -5   3      184.78      169.16      4.99 o
  -3  -5   3      621.41      611.48     11.87 o
  -2  -5   3      315.20      296.51      6.32 o
  -1  -5   3      152.40      158.55      4.01 o
   0  -5   3       41.70       40.86      2.71 o
   1  -5   3       53.73       55.10      2.88 o
   2  -5   3       33.12       31.04      2.40 o
   3  -5   3       36.59       38.46      3.45 o
   4  -5   3       58.63       68.42      4.64 o
   5  -5   3       13.52       19.48      4.17 o
   6  -5   3       13.20       11.23      3.22 o
  -7  -4   3       59.06       72.62     15.46 o
  -6  -4   3        1.96        1.92      2.28 o
  -5  -4   3      215.37      224.69      8.94 o
  -4  -4   3       34.41       35.62      2.21 o
  -3  -4   3      347.99      338.17      5.44 o
  -2  -4   3      361.70      349.19      5.00 o
  -1  -4   3      239.04      241.30      4.05 o
   0  -4   3      197.62      206.08      4.22 o
   1  -4   3        1.94        1.29      1.04 o
   2  -4   3      222.01      230.62      4.80 o
   3  -4   3       43.34       38.92      2.48 o
   4  -4   3        7.41        2.66      2.61 o
   5  -4   3        8.68        9.69      2.29 o
   6  -4   3        2.61        1.48      2.30 o
  -8  -3   3       16.79       14.48      6.38 o
  -7  -3   3       58.55       50.45     15.59 o
  -6  -3   3       71.26       65.37      5.07 o
  -5  -3   3      113.02      104.22      5.07 o
  -4  -3   3       18.80       15.22      2.37 o
  -3  -3   3        1.16        2.72      0.83 o
  -2  -3   3       32.52       40.37      1.54 o
  -1  -3   3       10.37        9.47      1.04 o
   0  -3   3        0.02       -0.48      0.69 o
   1  -3   3      164.60      161.77      3.14 o
   2  -3   3       61.68       64.56      2.49 o
   3  -3   3       89.23       90.42      2.90 o
   4  -3   3      207.55      219.43      6.09 o
   5  -3   3       12.77       11.08      2.83 o
   6  -3   3       25.80       29.27      3.06 o
   7  -3   3        8.72       12.56      2.63 o
  -8  -2   3       12.47       10.56      4.25 o
  -7  -2   3      111.72      110.47     13.01 o
  -6  -2   3       14.72       13.34      2.87 o
  -5  -2   3        0.90        0.23      1.64 o
  -4  -2   3        0.38        0.01      1.33 o
  -3  -2   3      723.44      755.97      8.70 o
  -2  -2   3      134.16      136.05      2.52 o
  -1  -2   3       69.19       83.75      2.08 o
   0  -2   3        0.00        0.73      0.66 o
   1  -2   3       33.59       40.54      1.87 o
   2  -2   3       59.81       65.15      1.89 o
   3  -2   3        0.67        0.58      0.74 o
   4  -2   3       36.05       34.63      1.90 o
   5  -2   3       52.58       46.03      4.95 o
   6  -2   3       46.12       50.15      4.88 o
   7  -2   3       25.80       25.32      5.65 o
   8  -2   3       14.52        7.61      4.91 o
  -8  -1   3        0.35        6.03      3.81 o
  -7  -1   3        1.18       -0.47      3.07 o
  -6  -1   3       75.29       76.92      8.84 o
  -5  -1   3      130.21      140.13      6.37 o
  -4  -1   3       48.09       48.72      3.59 o
  -3  -1   3      622.14      638.45      7.06 o
  -2  -1   3      153.39      180.50      2.63 o
  -1  -1   3      436.36      434.03      4.33 o
   0  -1   3       73.22       71.24      1.48 o
   1  -1   3       66.00       65.43      1.56 o
   2  -1   3     1064.42     1058.30      9.04 o
   3  -1   3      557.33      580.68      5.81 o
   4  -1   3       20.19       20.82      1.18 o
   5  -1   3       42.84       45.93      2.23 o
   6  -1   3        1.35        1.63      0.97 o
   7  -1   3        5.41        5.76      2.86 o
   8  -1   3        9.94       16.20      5.40 o
  -7   0   3       39.48       51.50      6.04 o
  -6   0   3      114.34      105.57      6.44 o
  -5   0   3        4.18        1.80      2.22 o
  -4   0   3      171.19      167.03      3.31 o
  -3   0   3        4.79        3.24      0.90 o
  -2   0   3        0.02       -0.55      0.55 o
  -1   0   3      543.55      490.42      5.38 o
   0   0   3       38.82       30.24      0.90 o
   1   0   3      217.69      196.03      2.11 o
   2   0   3        1.75        4.96      0.49 o
   3   0   3       85.34       83.32      1.51 o
   4   0   3     1327.69     1394.02     11.60 o
   5   0   3        9.71       10.78      1.12 o
   6   0   3      171.23      172.19     10.79 o
   7   0   3        8.31        8.66      3.03 o
   8   0   3       11.68       10.99      3.70 o
  -7   1   3      348.39      317.37     18.16 o
  -6   1   3       61.46       68.67     10.19 o
  -5   1   3       55.15       58.58      2.43 o
  -4   1   3       30.41       25.96      1.69 o
  -3   1   3      147.03      156.16      3.70 o
  -2   1   3      143.59      175.78      2.74 o
  -1   1   3      231.86      230.84      2.97 o
   0   1   3      108.62      102.58      1.67 o
   1   1   3        0.26       -0.49      0.49 o
   2   1   3       32.74       28.88      0.78 o
   3   1   3       68.61       68.40      2.07 o
   4   1   3     1242.05     1285.18     15.27 o
   5   1   3       58.16       60.49      2.80 o
   6   1   3        8.96        9.44      1.93 o
   7   1   3        0.30        3.01      2.85 o
   8   1   3       17.16       18.16      5.15 o
   9   1   3       10.85        5.15      4.91 o
  -7   2   3        5.18        4.42      5.65 o
  -6   2   3        8.90        5.94      2.45 o
  -5   2   3       14.13       15.26      2.71 o
  -4   2   3        1.80       -1.05      1.30 o
  -3   2   3        3.80        3.66      0.86 o
  -2   2   3       52.48       52.00      2.60 o
  -1   2   3     1503.49     1577.48     13.09 o
   0   2   3     1474.88     1455.50     11.67 o
   1   2   3     1634.59     1596.86     14.31 o
   2   2   3      272.64      259.14      3.20 o
   3   2   3        0.17        0.92      0.38 o
   4   2   3       93.80       97.50      3.93 o
   5   2   3        3.86        4.83      1.22 o
   6   2   3        5.49        2.94      1.64 o
   7   2   3        3.56        2.25      1.93 o
   8   2   3       18.24       16.03      3.77 o
   9   2   3      101.89       74.86      9.82 o
  -6   3   3       39.75       34.53      9.82 o
  -5   3   3        1.34        2.47      1.89 o
  -4   3   3        1.50        3.01      1.68 o
  -3   3   3      143.12      134.65      4.08 o
  -2   3   3        1.89       -0.40      0.93 o
  -1   3   3       84.45       95.71      3.26 o
   0   3   3      159.47      136.44      3.59 o
   1   3   3       19.18       19.96      1.15 o
   2   3   3       73.96       62.39      1.51 o
   3   3   3      417.00      422.47      4.29 o
   4   3   3      572.50      549.90      7.69 o
   5   3   3      168.39      166.44      4.06 o
   6   3   3       82.19       84.45      3.46 o
   7   3   3        0.72        2.38      1.61 o
   8   3   3       63.05       75.75      4.60 o
   9   3   3       15.55        6.63      4.91 o
  -6   4   3        6.45        3.24      2.82 o
  -5   4   3        0.75        1.09      2.36 o
  -4   4   3        7.07        7.48      2.21 o
  -3   4   3        5.35        5.92      1.83 o
  -2   4   3       16.60       14.18      1.61 o
  -1   4   3      161.92      155.91      3.23 o
   0   4   3        5.68        5.89      0.90 o
   1   4   3        6.36        6.72      0.72 o
   2   4   3      120.67      150.60      2.79 o
   3   4   3      113.07      111.32      2.13 o
   4   4   3      319.90      350.64      5.53 o
   5   4   3      101.43       93.28      2.68 o
   6   4   3       14.99       16.29      2.18 o
   7   4   3        6.91        7.83      2.06 o
   8   4   3       82.94       88.77      7.08 o
   9   4   3        0.12        5.85      6.26 o
  -5   5   3       61.42       58.36      5.52 o
  -4   5   3       93.02       89.35      6.47 o
  -3   5   3       35.14       38.48      3.77 o
  -2   5   3       91.12       94.29      4.08 o
  -1   5   3      423.72      419.61      6.64 o
   0   5   3      156.88      158.81      3.60 o
   1   5   3       32.08       27.65      1.51 o
   2   5   3      551.95      535.97      5.17 o
   3   5   3        0.33        0.94      0.60 o
   4   5   3        0.18        0.13      0.56 o
   5   5   3       12.90       17.37      1.99 o
   6   5   3        0.31        0.71      1.25 o
   7   5   3        9.67        9.51      2.14 o
   8   5   3      112.10      113.65     11.54 o
   9   5   3      161.55      183.60     14.48 o
  -4   6   3        2.78        1.13      2.86 o
  -3   6   3        6.69        4.54      2.78 o
  -2   6   3       19.22       20.93      3.01 o
  -1   6   3      594.52      615.64      8.95 o
   0   6   3      212.71      214.02      5.28 o
   1   6   3        6.64        5.62      1.26 o
   2   6   3       62.18       65.27      2.41 o
   3   6   3        2.53        1.59      0.99 o
   4   6   3        6.80        8.03      1.51 o
   5   6   3        4.33        0.95      2.00 o
   6   6   3       19.13       22.92      4.88 o
   7   6   3        9.23        8.95      4.89 o
   8   6   3       42.98       57.68     10.55 o
  -3   7   3        2.26       -1.35      2.95 o
  -2   7   3        2.25        4.75      3.44 o
  -1   7   3        6.41        3.85      1.95 o
   0   7   3       18.66       19.69      2.06 o
   1   7   3       14.84       15.29      2.20 o
   2   7   3        0.09       -0.52      1.62 o
   3   7   3      206.95      205.56      5.93 o
   4   7   3        9.16        3.47      1.71 o
   5   7   3        0.32        1.52      1.59 o
   6   7   3      110.30      127.09     12.11 o
   7   7   3        0.70        2.08      4.48 o
   8   7   3        9.75        9.33      7.12 o
  -2   8   3       43.82       54.74      8.35 o
  -1   8   3       15.60       17.43      6.14 o
   0   8   3        0.43        1.01      2.94 o
   1   8   3       75.95       73.07      4.97 o
   2   8   3       79.67       83.31      8.70 o
   3   8   3        1.04       -0.54      1.96 o
   4   8   3       16.06       18.14      2.72 o
   5   8   3       70.93       66.40      4.35 o
   6   8   3       95.35      111.17     12.29 o
   7   8   3        1.18       -2.58      5.14 o
   0   9   3        5.38        3.93      5.40 o
   1   9   3        0.70       -0.25      4.42 o
   2   9   3        0.90        3.74      3.35 o
   3   9   3       19.82       15.05      3.24 o
   4   9   3       10.24       15.63      7.73 o
   5   9   3       81.53      101.51      6.35 o
   6   9   3       11.68       14.97     13.01 o
  -4  -8   4        4.49        7.49      2.92 o
  -3  -8   4        4.03        2.78      2.57 o
  -2  -8   4       34.59       43.46      4.66 o
  -1  -8   4       40.85       40.37      4.65 o
   0  -8   4        0.06        0.74      2.98 o
   1  -8   4        4.61        3.04      3.66 o
  -5  -7   4        0.98        2.01      3.99 o
  -4  -7   4        7.08       10.43      2.46 o
  -3  -7   4        0.29        0.06      2.16 o
  -2  -7   4       87.63       88.09      5.51 o
  -1  -7   4       30.01       30.99      3.81 o
   0  -7   4       45.71       43.92      4.45 o
   1  -7   4        2.73        3.03      2.94 o
   2  -7   4      130.38      123.06     12.64 o
   3  -7   4       18.28       22.85      4.42 o
  -6  -6   4       27.77       32.92      6.37 o
  -5  -6   4       33.49       37.50      5.81 o
  -4  -6   4        1.58       -0.38      1.77 o
  -3  -6   4       58.65       68.48      5.67 o
  -2  -6   4       36.19       38.41      3.11 o
  -1  -6   4        0.28       -1.07      1.56 o
   0  -6   4       55.32       52.49      5.06 o
   1  -6   4        5.88        2.54      1.62 o
   2  -6   4      122.74      123.29      5.51 o
   3  -6   4        2.97        2.01      2.69 o
   4  -6   4        1.86        0.58      2.89 o
  -7  -5   4        5.70        4.50      4.67 o
  -6  -5   4       25.24       21.04      5.07 o
  -5  -5   4       41.98       38.34      5.69 o
  -4  -5   4        2.14        2.68      2.13 o
  -3  -5   4       16.79       16.10      2.03 o
  -2  -5   4      118.54      117.72      7.94 o
  -1  -5   4      465.07      450.83      8.42 o
   0  -5   4        0.66        0.23      1.23 o
   1  -5   4       21.34       21.22      2.07 o
   2  -5   4       19.74       21.34      2.22 o
   3  -5   4       15.15        9.68      3.44 o
   4  -5   4       38.20       43.94      8.22 o
   5  -5   4       18.73       13.23      3.24 o
   6  -5   4       11.28        8.10      4.17 o
  -7  -4   4        0.47       -1.12      3.84 o
  -6  -4   4        0.01        2.22      3.18 o
  -5  -4   4       62.60       63.52      7.74 o
  -4  -4   4        0.11        0.36      0.99 o
  -3  -4   4       88.66       82.82      2.80 o
  -2  -4   4       27.00       28.89      1.98 o
  -1  -4   4      219.55      218.19      4.48 o
   0  -4   4      163.49      175.66      4.05 o
   1  -4   4       83.16       85.40      3.39 o
   2  -4   4        8.86        4.77      2.03 o
   3  -4   4       39.00       40.53      2.55 o
   4  -4   4       32.53       30.71      3.52 o
   5  -4   4        4.97        3.55      2.17 o
   6  -4   4       48.23       45.82      4.63 o
  -7  -3   4       10.62        9.10      9.33 o
  -6  -3   4       65.93       62.39      8.22 o
  -5  -3   4      123.74      118.05     10.71 o
  -4  -3   4       19.43       17.55      1.61 o
  -3  -3   4       12.24       14.07      1.33 o
  -2  -3   4       35.60       34.78      1.73 o
  -1  -3   4       65.72       65.90      2.32 o
   0  -3   4        6.95        8.50      1.06 o
   1  -3   4        5.79        6.75      0.96 o
   2  -3   4       75.88       62.82      2.53 o
   3  -3   4      146.20      147.34      4.37 o
   4  -3   4      213.62      234.25      5.49 o
   5  -3   4        5.68        5.07      1.73 o
   6  -3   4        0.07        1.39      1.76 o
   7  -3   4        0.10       -1.95      1.95 o
  -7  -2   4        6.98       13.24      5.17 o
  -6  -2   4       25.91       27.79      3.84 o
  -5  -2   4      327.42      310.24     10.70 o
  -4  -2   4      138.32      135.84      2.97 o
  -3  -2   4      399.74      413.50      5.91 o
  -2  -2   4       40.02       43.89      1.85 o
  -1  -2   4      595.21      642.35      7.87 o
   0  -2   4      658.41      687.49      7.39 o
   1  -2   4       95.95      102.66      2.35 o
   2  -2   4       25.07       27.89      1.48 o
   3  -2   4      340.62      350.96      4.53 o
   4  -2   4       72.15       68.54      2.57 o
   5  -2   4       73.42       75.96      3.93 o
   6  -2   4       12.73       14.61      2.86 o
   7  -2   4        3.66        2.14      1.68 o
   8  -2   4       44.85       37.06      7.85 o
  -7  -1   4        4.55        5.15      5.40 o
  -6  -1   4        9.24       12.14      2.91 o
  -5  -1   4        3.83        5.37      2.10 o
  -4  -1   4       15.59       13.03      1.59 o
  -3  -1   4        6.76        7.86      1.06 o
  -2  -1   4       14.00       19.27      1.11 o
  -1  -1   4      894.30      972.61     12.63 o
   0  -1   4     1188.04     1155.77     10.70 o
   1  -1   4       64.57       66.60      1.71 o
   2  -1   4       38.80       40.34      1.81 o
   3  -1   4       48.87       56.95      1.86 o
   4  -1   4       24.04       28.83      1.64 o
   5  -1   4       24.87       26.95      1.76 o
   6  -1   4        3.59        2.84      1.07 o
   7  -1   4       27.26       30.63      4.51 o
   8  -1   4        4.60       -1.72      3.68 o
  -7   0   4        4.71        3.03      3.55 o
  -6   0   4      251.65      268.53     14.48 o
  -5   0   4       11.94       15.98      2.28 o
  -4   0   4       35.83       30.56      2.07 o
  -3   0   4      172.59      186.31      3.32 o
  -2   0   4       77.67       97.54      1.96 o
  -1   0   4       80.01       82.89      1.68 o
   0   0   4      121.92      114.15      2.12 o
   1   0   4        2.91        1.49      0.71 o
   2   0   4      285.44      277.68      3.74 o
   3   0   4      257.57      226.84      2.92 o
   4   0   4     4471.76     4586.45     34.76 o
   5   0   4       44.04       44.92      1.90 o
   6   0   4        0.03        0.19      1.55 o
   7   0   4        8.67       11.67      3.11 o
   8   0   4        2.67        0.67      3.00 o
  -7   1   4       28.10       24.30      7.61 o
  -6   1   4       94.69      102.88     15.59 o
  -5   1   4      643.14      671.02     12.23 o
  -4   1   4       18.30       16.81      2.20 o
  -3   1   4      155.28      155.52      3.16 o
  -2   1   4        5.09        4.50      0.95 o
  -1   1   4      352.42      367.57      4.74 o
   0   1   4     1296.72     1250.32     11.31 o
   1   1   4        7.09        4.55      0.48 o
   2   1   4      447.10      442.97      4.64 o
   3   1   4      413.04      423.13      4.12 o
   4   1   4     1028.48     1040.86      9.69 o
   5   1   4        7.12        8.31      1.25 o
   6   1   4       24.00       29.05      2.74 o
   7   1   4       16.07       21.33      4.45 o
   8   1   4        9.95       10.28      3.46 o
   9   1   4       22.34       18.90      5.89 o
  -7   2   4        0.92        1.72      5.15 o
  -6   2   4        0.01       -0.17      1.93 o
  -5   2   4      108.81      112.31      5.30 o
  -4   2   4       16.32       18.32      2.35 o
  -3   2   4      209.16      213.03      3.90 o
  -2   2   4        7.57        8.05      1.09 o
  -1   2   4     1202.03     1248.13     11.94 o
   0   2   4      168.32      190.51      2.97 o
   1   2   4      240.65      271.91      2.82 o
   2   2   4      250.50      247.39      2.91 o
   3   2   4      239.71      238.09      2.76 o
   4   2   4      424.08      422.98      6.19 o
   5   2   4       63.33       61.99      2.58 o
   6   2   4       51.90       50.48      2.90 o
   7   2   4        8.92       11.94      2.22 o
   8   2   4        0.60        3.01      2.83 o
   9   2   4       15.45       15.46      5.65 o
  -6   3   4        0.29       -0.26      2.17 o
  -5   3   4        0.39        2.50      2.27 o
  -4   3   4       71.53       84.82      9.46 o
  -3   3   4       86.47       83.26      3.60 o
  -2   3   4       32.51       33.79      2.12 o
  -1   3   4       42.39       46.13      1.81 o
   0   3   4      408.20      455.34      6.48 o
   1   3   4      364.25      385.25      3.90 o
   2   3   4        2.65        2.58      0.64 o
   3   3   4       19.97       19.12      0.95 o
   4   3   4      330.93      341.11      5.11 o
   5   3   4        9.34       10.01      1.24 o
   6   3   4        1.25       -0.66      0.97 o
   7   3   4       13.15       15.66      2.56 o
   8   3   4       22.33       27.34      6.14 o
   9   3   4        4.49        1.96      4.17 o
  -6   4   4       15.42       11.45      6.14 o
  -5   4   4      199.78      187.04      8.02 o
  -4   4   4      143.81      145.75      6.13 o
  -3   4   4      252.03      246.34      7.18 o
  -2   4   4       53.04       59.63      2.88 o
  -1   4   4      475.13      461.34      6.83 o
   0   4   4        0.69       -0.56      0.73 o
   1   4   4       87.24       94.23      2.07 o
   2   4   4      621.27      620.05      7.70 o
   3   4   4      105.73      110.37      2.14 o
   4   4   4      221.67      217.16      2.97 o
   5   4   4        2.13        3.41      1.09 o
   6   4   4       17.82       17.57      1.87 o
   7   4   4       24.49       29.81      3.44 o
   8   4   4       21.99       19.61      5.52 o
   9   4   4        0.45        9.33      4.42 o
  -5   5   4       14.95       11.76      3.49 o
  -4   5   4       10.24        9.20      3.80 o
  -3   5   4        2.67        3.33      2.07 o
  -2   5   4       50.66       45.36      3.16 o
  -1   5   4      268.30      283.19      7.89 o
   0   5   4      101.82       94.81      3.06 o
   1   5   4      403.58      396.52      5.20 o
   2   5   4      101.75       96.64      2.44 o
   3   5   4        9.80        8.45      0.98 o
   4   5   4       12.21       15.37      1.18 o
   5   5   4        9.90       10.35      1.41 o
   6   5   4      182.10      175.19      5.28 o
   7   5   4        3.87        1.47      4.17 o
   8   5   4       30.79       43.45      8.59 o
   9   5   4       14.29       27.49      7.61 o
  -4   6   4        4.40        0.05      3.00 o
  -3   6   4        5.67        5.51      3.03 o
  -2   6   4        0.89        1.87      2.12 o
  -1   6   4        2.51        2.34      1.43 o
   0   6   4      330.94      304.36      6.90 o
   1   6   4      619.03      568.28      7.83 o
   2   6   4       25.91       31.26      2.04 o
   3   6   4      455.34      436.08      7.23 o
   4   6   4        3.61        2.50      0.95 o
   5   6   4       89.92       83.05      6.63 o
   6   6   4      182.69      171.41      6.95 o
   7   6   4       42.42       55.96     10.06 o
   8   6   4       45.28       50.81      9.82 o
  -3   7   4       10.62       12.87      7.24 o
  -2   7   4        7.84        6.08      3.18 o
  -1   7   4      138.95      143.37      5.31 o
   0   7   4        3.12        4.91      1.60 o
   1   7   4      216.50      212.66      6.62 o
   2   7   4        1.09        2.96      1.83 o
   3   7   4        0.13       -1.48      1.48 o
   4   7   4       14.63       13.47      2.13 o
   5   7   4        6.84        3.07      1.53 o
   6   7   4      193.04      172.55     13.99 o
   7   7   4        6.93        8.59      6.14 o
   8   7   4       18.26       23.81      8.35 o
  -2   8   4       46.69       66.27      9.33 o
   0   8   4      123.21      115.07     17.30 o
   1   8   4       28.90       32.84      4.91 o
   2   8   4       26.24       29.04      4.55 o
   3   8   4       36.26       32.16      3.37 o
   4   8   4       58.41       49.91     12.03 o
   5   8   4       33.07       32.51      4.05 o
   6   8   4        1.11        8.84      6.38 o
   7   8   4        0.30       -3.68      5.15 o
   0   9   4        9.60        8.10      5.89 o
   1   9   4       39.53       40.01      7.36 o
   2   9   4       31.54       31.62      5.66 o
   3   9   4       57.56       76.01      9.08 o
   4   9   4        0.06        0.95      2.83 o
   5   9   4        0.15        2.02      2.49 o
   6   9   4        0.05        2.21      6.63 o
  -3  -8   5       14.74        2.70     10.80 o
  -2  -8   5        4.59        4.27      3.08 o
  -1  -8   5       31.34       31.55      6.68 o
   0  -8   5       20.58       18.33      4.26 o
  -5  -7   5        0.29        2.95     12.03 o
  -4  -7   5       30.16       29.42      4.87 o
  -3  -7   5        0.41       -0.85      2.35 o
  -2  -7   5       55.09       48.44      4.44 o
  -1  -7   5       42.46       43.58      4.41 o
   0  -7   5       20.32       28.96      3.97 o
   1  -7   5       21.92       23.06      3.89 o
   2  -7   5       22.57       24.05      6.38 o
   3  -7   5       65.55       68.77      8.71 o
  -6  -6   5       79.99       60.63     17.43 o
  -5  -6   5        7.72       10.82      6.14 o
  -4  -6   5        0.41        0.04      1.94 o
  -3  -6   5       12.71       12.90      2.64 o
  -2  -6   5       15.84       21.19      3.96 o
  -1  -6   5       44.31       44.44      3.44 o
   0  -6   5       56.88       54.31      6.13 o
   1  -6   5       36.13       42.84      3.38 o
   2  -6   5       37.26       31.93      3.56 o
   3  -6   5        2.31       -0.47      2.59 o
   4  -6   5       10.02        5.74      3.28 o
  -6  -5   5        1.06        2.09      4.15 o
  -5  -5   5        0.14        0.92      3.93 o
  -4  -5   5       10.92        8.25      1.84 o
  -3  -5   5        0.17       -0.59      1.46 o
  -2  -5   5      273.25      272.11      8.54 o
  -1  -5   5      385.95      411.87      8.27 o
   0  -5   5      200.52      203.59      4.97 o
   1  -5   5      190.18      187.53      5.79 o
   2  -5   5       49.86       50.48      4.55 o
   3  -5   5       49.39       49.68      3.91 o
   4  -5   5       37.88       39.64      9.33 o
   5  -5   5       23.94       25.59      4.12 o
  -7  -4   5        0.54        2.13      4.39 o
  -6  -4   5        2.68       -0.44      3.85 o
  -5  -4   5       86.82       92.91     20.37 o
  -4  -4   5        0.80        0.67      1.34 o
  -3  -4   5      265.69      256.97      7.94 o
  -2  -4   5        7.22        6.41      1.55 o
  -1  -4   5      366.68      370.61      8.42 o
   0  -4   5      360.10      362.04      6.21 o
   1  -4   5       51.59       47.83      3.26 o
   2  -4   5      105.92      103.56      3.48 o
   3  -4   5        1.89        2.12      1.36 o
   4  -4   5       58.06       58.61      4.24 o
   5  -4   5       22.41       25.05      3.76 o
   6  -4   5        3.53        6.11      2.59 o
  -7  -3   5       32.33       35.98      6.82 o
  -6  -3   5        8.83        9.77      5.89 o
  -5  -3   5       68.67       52.93      5.81 o
  -4  -3   5      161.76      136.26      6.22 o
  -3  -3   5      241.30      232.57      5.56 o
  -2  -3   5       73.96       72.94      2.45 o
  -1  -3   5       33.42       40.38      1.91 o
   0  -3   5       48.78       52.45      3.54 o
   1  -3   5       13.32       13.04      1.42 o
   2  -3   5        1.20        4.34      1.16 o
   3  -3   5      124.79      132.66      4.36 o
   4  -3   5       47.73       39.49      2.76 o
   5  -3   5        5.22        5.07      1.87 o
   6  -3   5      103.55       93.52      5.61 o
   7  -3   5        0.94        0.82      2.12 o
  -7  -2   5        0.62        5.15      5.15 o
  -6  -2   5       39.08       36.27      9.45 o
  -5  -2   5      100.04       94.08      5.88 o
  -4  -2   5       20.52       17.95      1.56 o
  -3  -2   5       51.41       41.33      2.14 o
  -2  -2   5        6.32        8.81      0.96 o
  -1  -2   5      336.62      338.51      5.29 o
   0  -2   5      138.28      137.75      3.87 o
   1  -2   5      136.84      144.10      2.92 o
   2  -2   5       25.04       28.60      1.68 o
   3  -2   5        0.46        0.39      0.82 o
   4  -2   5        0.87        0.84      1.10 o
   5  -2   5        5.22        3.28      1.71 o
   6  -2   5        1.10        1.58      1.61 o
   7  -2   5       18.00       21.10      2.08 o
   8  -2   5        1.94        0.74      4.42 o
  -7  -1   5        1.84       -0.98      4.66 o
  -6  -1   5        4.83        2.56      3.88 o
  -5  -1   5       10.31       12.22      2.59 o
  -4  -1   5      145.09      139.37      3.36 o
  -3  -1   5      196.37      209.51      4.36 o
  -2  -1   5       48.11       52.88      1.95 o
  -1  -1   5      810.92      818.58      9.16 o
   0  -1   5       62.07       73.98      2.30 o
   1  -1   5      220.95      196.60      3.66 o
   2  -1   5        0.37       -0.29      0.77 o
   3  -1   5       52.76       62.96      2.21 o
   4  -1   5      280.84      287.03      4.03 o
   5  -1   5      274.96      262.02      5.47 o
   6  -1   5       20.27       22.83      4.46 o
   7  -1   5       19.07       19.66      2.19 o
   8  -1   5        2.63        5.15      4.66 o
  -7   0   5        9.81        9.41      4.15 o
  -6   0   5       43.84       59.15      8.84 o
  -5   0   5       29.19       25.40      1.91 o
  -4   0   5      253.19      237.50      4.74 o
  -3   0   5        0.01        0.49      0.86 o
  -2   0   5      237.01      229.07      3.47 o
  -1   0   5        4.33        3.08      0.65 o
   0   0   5        3.13        0.79      0.67 o
   1   0   5      222.50      205.65      3.30 o
   2   0   5        6.93        8.04      0.74 o
   3   0   5        1.81        3.32      0.78 o
   4   0   5        2.76        3.11      0.71 o
   5   0   5       99.82      108.74      2.96 o
   6   0   5      493.11      499.32      6.71 o
   7   0   5        3.02       -0.12      2.26 o
   8   0   5       41.87       29.95      6.63 o
  -7   1   5        3.51       10.80      6.38 o
  -6   1   5       22.67       25.02      4.86 o
  -5   1   5      361.03      401.95      9.12 o
  -4   1   5      144.90      156.16      4.88 o
  -3   1   5      248.70      243.17      6.36 o
  -2   1   5       26.43       24.37      1.61 o
  -1   1   5      490.72      496.56      8.09 o
   0   1   5      412.80      446.15     12.72 o
   1   1   5        0.60        1.23      0.58 o
   2   1   5        7.65        7.83      0.88 o
   3   1   5       51.85       49.26      1.48 o
   4   1   5       88.68       87.40      2.01 o
   5   1   5       43.07       42.55      1.52 o
   6   1   5      723.52      740.34     16.25 o
   7   1   5        8.45       10.28      2.22 o
   8   1   5        0.09        1.47      3.68 o
   9   1   5        0.06        3.68      4.42 o
  -6   2   5       24.21       25.55      4.91 o
  -5   2   5        9.33        9.04      2.11 o
  -4   2   5       42.83       43.33      3.19 o
  -3   2   5       35.21       31.10      2.87 o
  -2   2   5        9.20        7.85      1.12 o
  -1   2   5       17.88       12.65      1.24 o
   0   2   5       20.80       22.87      1.30 o
   1   2   5     1911.87     1989.24     16.29 o
   2   2   5      422.15      411.38      4.49 o
   3   2   5      777.02      737.96      7.99 o
   4   2   5       30.96       29.97      1.26 o
   5   2   5        0.31        0.47      0.86 o
   6   2   5       11.74       10.75      1.67 o
   7   2   5        0.12        1.63      1.70 o
   8   2   5        0.00        2.21      3.44 o
   9   2   5        6.77        2.21      4.17 o
  -6   3   5        0.51       -2.20      2.20 o
  -5   3   5        9.40       12.93      3.18 o
  -4   3   5       57.83       56.98      9.25 o
  -3   3   5        0.01       -0.75      1.30 o
  -2   3   5        0.01       -0.93      1.01 o
  -1   3   5      195.10      197.84      3.72 o
   0   3   5        7.80        4.45      0.86 o
   1   3   5      102.42      117.75      1.93 o
   2   3   5      198.51      177.34      3.25 o
   3   3   5       14.32       17.04      1.34 o
   4   3   5       51.44       49.53      1.67 o
   5   3   5      152.83      155.13      3.62 o
   6   3   5      217.08      206.16      4.52 o
   7   3   5      107.13      108.80      4.31 o
   8   3   5       36.15       36.33      4.33 o
   9   3   5        0.23       -0.25      4.17 o
  -5   4   5       17.40       11.70      3.41 o
  -4   4   5        6.76        2.80      2.26 o
  -3   4   5        2.80        1.29      1.88 o
  -2   4   5        6.97        6.15      1.62 o
  -1   4   5        3.65        0.06      1.16 o
   0   4   5       19.53       18.44      1.78 o
   1   4   5       65.57       59.07      1.54 o
   2   4   5        0.01        0.07      0.61 o
   3   4   5        5.53        6.80      0.73 o
   4   4   5       30.66       33.64      1.89 o
   5   4   5       46.11       48.12      2.13 o
   6   4   5      200.28      206.60     10.43 o
   7   4   5       19.06       18.08      3.22 o
   8   4   5        5.74       11.78      4.91 o
   9   4   5        6.78       23.56      5.89 o
  -5   5   5        0.00       -2.59      2.59 o
  -4   5   5        7.60        6.53      5.28 o
  -3   5   5       72.87       66.84      4.76 o
  -2   5   5       93.56       92.44      5.23 o
  -1   5   5       15.91       13.44      1.82 o
   0   5   5       69.94       66.84      2.78 o
   1   5   5      463.03      452.19      5.74 o
   2   5   5       16.03       18.03      1.45 o
   3   5   5       25.36       24.32      1.38 o
   4   5   5      158.19      149.76      3.93 o
   5   5   5        0.17        0.76      2.09 o
   6   5   5        8.87       10.55      4.91 o
   7   5   5       20.53       25.53      6.63 o
   8   5   5        8.84       10.31      5.40 o
   9   5   5       11.88       25.28      6.38 o
  -4   6   5        0.11       -0.94      4.05 o
  -3   6   5       36.81       34.59      4.85 o
  -2   6   5       12.67        5.13      2.38 o
  -1   6   5       18.68       19.68      2.14 o
   0   6   5       99.03       86.92      3.61 o
   1   6   5      572.74      575.22      7.92 o
   2   6   5      253.61      251.57      5.36 o
   3   6   5       78.43       78.54      3.12 o
   4   6   5       79.24       81.14      3.50 o
   5   6   5       34.08       34.45      1.93 o
   6   6   5       11.83       12.52      5.65 o
   7   6   5        0.05        0.25      4.42 o
   8   6   5        2.79       13.50      5.89 o
  -3   7   5       68.12       77.76      7.03 o
  -2   7   5       11.19       10.38      3.63 o
  -1   7   5        0.00        1.10      2.50 o
   0   7   5       17.82       21.39      3.61 o
   1   7   5       11.82       13.91      2.58 o
   2   7   5       17.83       13.60      2.41 o
   3   7   5       30.11       22.68      2.76 o
   4   7   5        3.26        4.03      1.69 o
   5   7   5      158.34      156.45      9.70 o
   6   7   5        2.45        1.72      4.91 o
   7   7   5        0.39        2.95      5.15 o
   8   7   5       72.58       95.48     13.25 o
   0   8   5       17.67       13.96      3.90 o
   1   8   5       37.32       36.76      6.35 o
   2   8   5       19.98       26.79      4.23 o
   3   8   5       72.93       83.65      6.55 o
   4   8   5       37.31       44.16      4.79 o
   5   8   5        0.78        2.51      3.44 o
   6   8   5        0.54        8.59      6.38 o
   7   8   5       39.35       38.29     10.06 o
   0   9   5       12.43       14.24      6.38 o
   1   9   5       98.05       94.99     10.31 o
   2   9   5       12.27       12.03      3.64 o
   3   9   5        7.50        9.30      4.17 o
   4   9   5        0.92        1.45      6.38 o
   5   9   5        6.10        4.76      2.53 o
   6   9   5       18.81       37.80     10.06 o
  -4  -7   6       16.72       15.71     11.78 o
  -3  -7   6        0.13        0.04      2.40 o
  -2  -7   6        5.58        3.38      2.69 o
  -1  -7   6        3.54       -0.96      3.06 o
   0  -7   6       66.72       60.44      5.34 o
   1  -7   6        2.92        2.01      3.12 o
   2  -7   6       14.22        6.87      5.15 o
  -5  -6   6        9.44        5.56      4.50 o
  -4  -6   6       19.53       18.69      3.04 o
  -3  -6   6       23.98       31.10      6.12 o
  -2  -6   6        2.22        4.49      2.40 o
  -1  -6   6       18.21       19.18      3.75 o
   0  -6   6       33.48       37.32      5.50 o
   1  -6   6        0.93        0.49      2.62 o
   2  -6   6       38.85       33.97      4.00 o
   3  -6   6        0.07        0.36      3.31 o
   4  -6   6       65.24       62.24      8.71 o
  -6  -5   6        0.09       -3.44     10.55 o
  -5  -5   6        5.51        2.76      4.01 o
  -4  -5   6        7.04        9.99      2.51 o
  -3  -5   6       45.88       52.26      4.18 o
  -2  -5   6        8.72        7.73      1.95 o
  -1  -5   6       13.52        9.16      2.09 o
   0  -5   6        8.81        4.92      1.86 o
   1  -5   6      304.59      329.31     11.73 o
   2  -5   6        5.12        5.26      1.80 o
   3  -5   6        0.15       -0.71      1.96 o
   4  -5   6       16.47       14.48      8.47 o
   5  -5   6        0.61        1.09      2.65 o
  -6  -4   6       12.69        5.02      4.56 o
  -5  -4   6       12.21       15.52      4.48 o
  -4  -4   6        3.54        4.93      1.99 o
  -3  -4   6       21.47       17.55      2.27 o
  -2  -4   6        0.44       -0.59      1.37 o
  -1  -4   6        9.16        8.02      2.32 o
   0  -4   6        7.94        6.25      2.39 o
   1  -4   6      324.48      342.38      6.37 o
   2  -4   6       93.72      108.92      3.70 o
   3  -4   6       13.97       13.60      1.94 o
   4  -4   6        3.10        4.85      1.97 o
   5  -4   6        5.25        2.36      2.41 o
   6  -4   6       19.09       15.06      3.30 o
  -6  -3   6        6.98        3.45      4.54 o
  -5  -3   6        3.92        3.03      3.38 o
  -4  -3   6      110.55      110.29      4.12 o
  -3  -3   6      161.57      138.19      4.48 o
  -2  -3   6       20.82       23.20      2.20 o
  -1  -3   6        3.96        2.47      1.08 o
   0  -3   6       21.29       22.16      1.82 o
   1  -3   6       19.83       21.36      1.83 o
   2  -3   6        4.45        3.19      1.16 o
   3  -3   6        0.81        0.93      1.15 o
   4  -3   6        7.93        5.29      1.62 o
   5  -3   6       52.04       52.38      5.75 o
   6  -3   6       65.11       63.93      6.39 o
   7  -3   6        0.97       -1.68      2.12 o
  -6  -2   6        3.51        4.04      4.07 o
  -5  -2   6       17.97       14.23      4.22 o
  -4  -2   6        0.72        2.75      1.67 o
  -3  -2   6      448.89      400.93      7.63 o
  -2  -2   6       72.23       65.42      3.04 o
  -1  -2   6      389.73      393.72      5.02 o
   0  -2   6        1.86        1.89      0.84 o
   1  -2   6      267.94      292.61      4.49 o
   2  -2   6      206.83      218.18      3.86 o
   3  -2   6       23.23       23.81      1.82 o
   4  -2   6        2.79        2.57      1.19 o
   5  -2   6       77.78       86.45      4.22 o
   6  -2   6       22.31       25.20      2.77 o
   7  -2   6       40.18       43.45      5.67 o
  -6  -1   6       12.47       14.37      8.59 o
  -5  -1   6        0.10       -0.38      1.31 o
  -4  -1   6        3.64        1.57      1.32 o
  -3  -1   6       11.73        8.96      1.56 o
  -2  -1   6       28.87       25.63      1.58 o
  -1  -1   6       54.19       55.27      1.92 o
   0  -1   6       12.08       14.17      1.19 o
   1  -1   6     1185.07     1249.03     11.05 o
   2  -1   6      266.40      270.39      3.71 o
   3  -1   6        0.18        1.31      0.94 o
   4  -1   6       34.23       36.27      1.67 o
   5  -1   6        2.40        1.11      1.02 o
   6  -1   6       20.60       19.87      2.29 o
   7  -1   6       35.95       35.52      3.92 o
   8  -1   6        4.24        0.49      4.17 o
  -6   0   6       22.62       26.75      6.87 o
  -5   0   6        5.78        7.69      1.76 o
  -4   0   6      367.59      361.77      7.43 o
  -3   0   6        0.86        2.07      1.18 o
  -2   0   6      138.83      142.28      3.07 o
  -1   0   6       90.70       93.23      2.50 o
   0   0   6        6.99       12.24      1.13 o
   1   0   6       11.96       15.23      1.04 o
   2   0   6        1.53        3.10      0.68 o
   3   0   6        3.90        4.59      0.94 o
   4   0   6       30.22       30.47      1.54 o
   5   0   6       89.32       85.67      2.45 o
   6   0   6      999.86      994.33     13.35 o
   7   0   6       67.45       54.30      5.77 o
   8   0   6       14.18        5.40      4.66 o
  -6   1   6        8.31        6.43      3.53 o
  -5   1   6       96.64      119.61      6.02 o
  -4   1   6      217.90      222.74      6.12 o
  -3   1   6      971.73     1001.27     14.50 o
  -2   1   6       42.16       48.88      2.16 o
  -1   1   6      173.10      186.85      3.78 o
   0   1   6        0.10       -0.59      0.59 o
   1   1   6      238.72      228.33      3.34 o
   2   1   6      489.78      469.22      5.73 o
   3   1   6        4.54        3.25      0.57 o
   4   1   6      102.63      103.55      2.04 o
   5   1   6      122.04      116.58      2.80 o
   6   1   6      384.72      372.28      6.57 o
   7   1   6        0.14        1.37      3.56 o
   8   1   6        0.02       -1.23      3.68 o
   9   1   6       15.41       10.06      5.65 o
  -6   2   6        0.04        1.02      2.45 o
  -5   2   6        0.81       -0.45      1.93 o
  -4   2   6        1.11        1.06      1.95 o
  -3   2   6      317.57      314.92      7.02 o
  -2   2   6        0.02        0.30      1.11 o
  -1   2   6      126.19      122.01      3.00 o
   0   2   6        0.12        0.80      0.75 o
   1   2   6      379.24      394.39      5.63 o
   2   2   6      104.21      105.01      2.50 o
   3   2   6      318.73      320.12      4.56 o
   4   2   6       76.49       75.05      2.12 o
   5   2   6        6.66        8.81      0.84 o
   6   2   6      130.94      127.24      5.71 o
   7   2   6       17.45       22.24      3.42 o
   8   2   6       12.84       17.84      5.03 o
   9   2   6        0.25       -1.23      4.17 o
  -5   3   6        0.04       -2.41      2.41 o
  -4   3   6        0.29        1.08      1.83 o
  -3   3   6       10.49        8.29      1.80 o
  -2   3   6       41.00       42.02      3.04 o
  -1   3   6       59.43       58.31      2.45 o
   0   3   6      113.97      108.48      2.69 o
   1   3   6      149.87      159.70      3.63 o
   2   3   6       60.49       66.79      2.18 o
   3   3   6      208.78      208.02      5.56 o
   4   3   6       85.77       83.89      2.21 o
   5   3   6        0.22        0.10      0.75 o
   6   3   6       16.92       17.24      1.89 o
   7   3   6        8.93        7.12      3.68 o
   8   3   6       16.79       16.51     10.31 o
  -5   4   6       45.94       49.58      5.27 o
  -4   4   6       25.51       18.57      3.77 o
  -3   4   6      297.78      299.12      8.61 o
  -2   4   6      242.36      226.56      6.08 o
  -1   4   6      418.59      414.39      6.97 o
   0   4   6       71.21       76.42      2.51 o
   1   4   6      723.26      714.37      7.73 o
   2   4   6        8.36       10.31      1.04 o
   3   4   6      108.94      108.39      3.22 o
   4   4   6      360.24      338.32      7.79 o
   5   4   6      110.81      104.81      2.50 o
   6   4   6      121.88      113.99      8.71 o
   7   4   6        6.28        6.87      4.42 o
   8   4   6       18.15       11.05      4.91 o
   9   4   6        3.91       21.35      5.40 o
  -4   5   6        0.03       -0.31      2.83 o
  -3   5   6       44.61       33.85      3.82 o
  -2   5   6       11.49       13.84      2.76 o
  -1   5   6       10.23       12.48      2.71 o
   0   5   6       57.78       54.59      2.74 o
   1   5   6      121.96      118.95      3.09 o
   2   5   6      169.13      162.01      3.52 o
   3   5   6      425.76      421.77      7.19 o
   4   5   6       42.48       33.90      1.88 o
   5   5   6       17.84       20.99      2.17 o
   6   5   6        2.84        1.96      3.93 o
   7   5   6        5.86       10.80      4.91 o
   8   5   6       80.48      106.53     12.27 o
   9   5   6        2.48       13.25      5.40 o
  -3   6   6       22.29       19.41      4.12 o
  -2   6   6        1.64       -0.82      2.38 o
  -1   6   6       28.10       35.91      2.80 o
   0   6   6       17.72       21.17      2.08 o
   1   6   6       23.38       20.46      2.32 o
   2   6   6      115.74      101.54      3.46 o
   3   6   6      572.84      539.17     10.00 o
   4   6   6       95.20       97.18      4.22 o
   5   6   6      182.23      166.88      6.19 o
   6   6   6        1.08        2.95      4.42 o
   7   6   6       26.74       34.61      7.85 o
   8   6   6       53.22       62.10     10.06 o
  -2   7   6        6.60        8.59      5.15 o
  -1   7   6       24.81       26.39      4.69 o
   0   7   6        1.14        0.79      3.19 o
   1   7   6      217.72      209.20      6.74 o
   2   7   6        4.06        6.16      2.15 o
   3   7   6      282.23      271.30      7.11 o
   4   7   6       11.36        7.85      2.43 o
   5   7   6        4.23        5.07      2.20 o
   6   7   6        1.12        0.00      4.66 o
   7   7   6        0.48        5.89      5.15 o
   8   7   6      140.01      150.22     13.99 o
   0   8   6       63.92       65.88      8.71 o
   1   8   6       17.50       17.21      4.75 o
   2   8   6      156.32      160.17      7.93 o
   3   8   6       13.72       14.21      3.93 o
   4   8   6       23.36       24.87      4.42 o
   5   8   6       45.76       42.26      4.45 o
   6   8   6       61.56       65.54     11.29 o
   7   8   6       35.19       45.41     10.06 o
   1   9   6        1.31        0.49      4.91 o
   2   9   6        1.17        7.50      9.33 o
   3   9   6       31.97       57.06      6.01 o
   4   9   6       13.00       13.73      4.79 o
   5   9   6       29.97       27.76      4.04 o
  -2  -7   7       52.22       52.54      9.02 o
  -1  -7   7        5.05        7.17      3.17 o
   0  -7   7       10.81        7.73      3.52 o
   1  -7   7       22.26       18.94      4.85 o
  -4  -6   7      122.08      168.14     11.78 o
  -3  -6   7        3.96        7.48      2.76 o
  -2  -6   7        0.94        0.80      2.42 o
  -1  -6   7       19.23       20.91      3.56 o
   0  -6   7       17.19       21.87      3.60 o
   1  -6   7       37.70       42.44      9.37 o
   2  -6   7       32.10       31.70      4.86 o
   3  -6   7       37.96       48.22      5.55 o
  -5  -5   7        7.28        3.94      4.25 o
  -4  -5   7        0.33        1.81      2.12 o
  -3  -5   7        0.40       -1.00      2.07 o
  -2  -5   7        2.60        0.48      2.20 o
  -1  -5   7        3.46        3.25      1.89 o
   0  -5   7      161.37      167.18     10.58 o
   1  -5   7      196.52      210.52      7.59 o
   2  -5   7       48.28       45.39      3.88 o
   3  -5   7      133.04      141.45      7.20 o
   4  -5   7       27.58       29.88      4.40 o
   5  -5   7       23.43       29.08      5.65 o
  -6  -4   7        4.07       -0.49     10.31 o
  -5  -4   7        7.61       10.70      4.51 o
  -4  -4   7       14.77        9.87      3.23 o
  -3  -4   7       56.47       58.25      3.63 o
  -2  -4   7       14.48       16.66      3.44 o
  -1  -4   7      146.30      148.07      8.95 o
   0  -4   7        0.07       -1.23      1.23 o
   1  -4   7      180.41      189.64      4.87 o
   2  -4   7      251.39      265.00      5.82 o
   3  -4   7        1.15       -0.99      1.46 o
   4  -4   7       41.85       38.94      3.80 o
   5  -4   7        0.22       -2.06      2.06 o
   6  -4   7        9.66        3.35      2.83 o
  -6  -3   7        0.00       -1.87      4.15 o
  -5  -3   7       51.45       49.12      6.75 o
  -4  -3   7        0.10        3.10      2.22 o
  -3  -3   7       61.32       53.65      3.44 o
  -2  -3   7      258.04      221.33      6.84 o
  -1  -3   7      263.69      273.42      6.29 o
   0  -3   7      120.03      125.45      3.71 o
   1  -3   7       57.92       60.12      3.22 o
   2  -3   7       33.47       30.32      2.21 o
   3  -3   7       30.75       28.98      2.23 o
   4  -3   7       15.59       16.16      2.13 o
   5  -3   7       77.58       95.36     15.19 o
   6  -3   7       45.01       35.56      3.58 o
   7  -3   7        0.71        0.77      2.26 o
  -6  -2   7        1.15        5.08      4.32 o
  -5  -2   7        0.66        1.38      1.87 o
  -4  -2   7       42.24       41.21      3.02 o
  -3  -2   7       56.94       44.26      3.00 o
  -2  -2   7        2.01        1.52      1.29 o
  -1  -2   7      124.36      117.39      3.44 o
   0  -2   7        3.81        3.61      1.05 o
   1  -2   7       77.02       86.01      2.66 o
   2  -2   7       29.66       27.94      1.99 o
   3  -2   7      106.33      101.22      3.22 o
   4  -2   7       24.27       22.70      2.19 o
   5  -2   7        0.07       -0.23      1.17 o
   6  -2   7        0.51        1.45      1.41 o
   7  -2   7        5.52        4.52      2.82 o
  -6  -1   7       10.70       11.70      4.73 o
  -5  -1   7       13.91       14.86      2.59 o
  -4  -1   7        6.69        6.22      2.01 o
  -3  -1   7        8.82        6.70      1.59 o
  -2  -1   7      221.52      209.62      5.24 o
  -1  -1   7       65.80       71.13      2.69 o
   0  -1   7       46.13       45.78      2.01 o
   1  -1   7      239.23      246.88      4.19 o
   2  -1   7       31.27       28.05      1.49 o
   3  -1   7        5.51        2.44      0.95 o
   4  -1   7        0.00       -0.70      0.84 o
   5  -1   7        4.38        4.65      1.53 o
   6  -1   7       59.00       57.47      3.61 o
   7  -1   7      102.72       98.58      8.35 o
   8  -1   7        7.96       -0.25      4.91 o
  -6   0   7        0.29       -1.47      4.91 o
  -5   0   7       15.93       14.26      2.95 o
  -4   0   7        7.97        6.70      1.86 o
  -3   0   7       23.57       21.21      3.09 o
  -2   0   7      509.85      506.88      7.52 o
  -1   0   7       20.04       22.80      1.61 o
   0   0   7       61.69       57.75      2.17 o
   1   0   7        9.78        9.40      1.01 o
   2   0   7       30.75       27.68      1.39 o
   3   0   7       34.26       34.84      1.57 o
   4   0   7       16.24       17.56      1.32 o
   5   0   7        4.38        3.31      1.07 o
   6   0   7        0.65       -1.20      1.20 o
   7   0   7       90.66       85.67      4.29 o
   8   0   7      170.87      148.99     11.29 o
  -6   1   7        0.97        3.67      4.66 o
  -5   1   7        0.00        0.53      2.27 o
  -4   1   7       32.11       43.70      3.49 o
  -3   1   7      223.14      202.01      5.74 o
  -2   1   7      298.53      279.86      5.31 o
  -1   1   7      576.51      566.44      7.16 o
   0   1   7        5.20        1.95      1.10 o
   1   1   7      585.40      582.74      6.66 o
   2   1   7      259.62      264.25      3.72 o
   3   1   7       26.22       23.30      1.42 o
   4   1   7       20.45       23.12      1.16 o
   5   1   7       38.47       39.54      1.69 o
   6   1   7       50.40       54.26      2.34 o
   7   1   7       45.90       38.90      5.89 o
   8   1   7      432.84      419.24     17.67 o
  -5   2   7        5.83        4.61      2.37 o
  -4   2   7       46.15       49.38      4.30 o
  -3   2   7        3.30        4.69      1.81 o
  -2   2   7       74.91       72.82      3.84 o
  -1   2   7       10.23       10.98      1.36 o
   0   2   7       27.02       27.89      1.72 o
   1   2   7        4.72        2.40      0.75 o
   2   2   7       16.24       17.06      1.55 o
   3   2   7      749.31      776.57     12.31 o
   4   2   7       73.20       72.19      2.34 o
   5   2   7      152.47      156.47      3.62 o
   6   2   7        0.90        1.50      0.95 o
   7   2   7        2.03        6.03      3.19 o
   8   2   7        5.42        7.20      5.77 o
   9   2   7        0.24       -1.72      4.42 o
  -5   3   7        2.63        2.80      3.00 o
  -4   3   7       10.83       11.61      2.74 o
  -3   3   7       14.01       14.21      2.41 o
  -2   3   7      114.19      110.66      5.31 o
  -1   3   7        0.77        0.79      1.25 o
   0   3   7        4.89        5.38      1.08 o
   1   3   7      242.53      251.62      4.48 o
   2   3   7        2.73        3.82      1.03 o
   3   3   7      128.99      144.75      2.61 o
   4   3   7       40.50       41.87      2.00 o
   5   3   7       12.43       12.64      2.09 o
   6   3   7        1.91        5.03      2.22 o
   7   3   7       82.58       77.08      5.24 o
   8   3   7       44.50       56.45      8.10 o
  -4   4   7        6.81        3.91      3.12 o
  -3   4   7        1.44        2.54      2.52 o
  -2   4   7        5.58        3.36      1.75 o
  -1   4   7       42.75       35.08      2.28 o
   0   4   7        0.27        0.58      0.95 o
   1   4   7       67.87       61.54      2.29 o
   2   4   7        3.42        1.39      1.01 o
   3   4   7        0.61        0.25      1.30 o
   4   4   7       10.56        9.74      1.62 o
   5   4   7       34.01       38.44      2.34 o
   6   4   7        1.60        1.96      3.44 o
   7   4   7        6.35       11.05      4.91 o
   8   4   7      117.42      142.85     11.05 o
  -4   5   7        0.84        2.16      3.24 o
  -3   5   7        0.00        1.58      2.83 o
  -2   5   7       32.63       35.75      3.84 o
  -1   5   7       82.96       69.86      4.03 o
   0   5   7       62.85       61.06      3.07 o
   1   5   7       10.51        7.18      1.21 o
   2   5   7       20.72       18.68      1.53 o
   3   5   7      302.46      295.87      8.96 o
   4   5   7       11.41       13.15      2.71 o
   5   5   7        0.82        1.34      1.73 o
   6   5   7       24.15       26.02      6.14 o
   7   5   7        0.18        6.14      3.93 o
   8   5   7       10.21       17.92      5.65 o
   9   5   7       14.96       32.65      6.87 o
  -3   6   7        1.79        1.23      3.47 o
  -2   6   7        1.62        2.77      2.66 o
  -1   6   7       53.21       54.17      5.22 o
   0   6   7       14.18       12.87      2.40 o
   1   6   7       15.20       11.84      2.59 o
   2   6   7      115.86      113.17      5.15 o
   3   6   7      449.27      428.68     13.99 o
   4   6   7      100.63       97.78      5.45 o
   5   6   7      114.73      113.67      5.43 o
   6   6   7       30.42       36.82      7.85 o
   7   6   7       38.20       40.75      8.35 o
   8   6   7        3.15        9.57      4.91 o
  -2   7   7        8.94        9.33      5.89 o
  -1   7   7       36.33       40.00      5.52 o
   0   7   7       11.57       11.83      2.65 o
   1   7   7       13.35       13.69      6.06 o
   2   7   7       16.00       21.99      3.70 o
   3   7   7       35.03       37.90      4.47 o
   4   7   7       35.29       26.54     10.43 o
   5   7   7       68.88       74.34      5.34 o
   6   7   7        0.17        1.47      4.66 o
   7   7   7      130.03      133.04     12.76 o
   8   7   7        0.17        5.15      5.65 o
   0   8   7       33.04       42.71      7.85 o
   1   8   7        1.31        8.93      9.94 o
   2   8   7        0.01        6.00      7.85 o
   3   8   7       46.44       48.91      5.30 o
   4   8   7       60.07       74.79      6.38 o
   5   8   7       44.90       45.39      4.72 o
   6   8   7        6.03        4.94      2.70 o
   7   8   7        1.16        8.59      5.89 o
   1   9   7       15.58        5.15      5.65 o
   2   9   7        4.44       17.38      9.70 o
   3   9   7       66.83       74.28      8.10 o
   4   9   7        7.11        7.48      4.66 o
   5   9   7       27.87       39.35      4.68 o
  -3  -6   8       17.05       15.50      7.05 o
  -2  -6   8        3.04        4.49      2.75 o
  -1  -6   8       10.02       11.36      3.44 o
   0  -6   8        3.99        1.92      3.04 o
   1  -6   8        0.32        2.20      3.21 o
   2  -6   8       29.25       26.02      5.75 o
  -4  -5   8        2.34        1.62      2.55 o
  -3  -5   8        5.25        6.31      2.68 o
  -2  -5   8        0.68       -0.60      2.31 o
  -1  -5   8       34.33       41.54      4.27 o
   0  -5   8       25.29       20.74      3.46 o
   1  -5   8        7.28        4.64      2.67 o
   2  -5   8        1.28        1.40      2.19 o
   3  -5   8      164.23      160.77      7.88 o
   4  -5   8        2.94        1.69      4.66 o
  -5  -4   8        0.07       -0.74      2.23 o
  -4  -4   8        9.18        9.18      2.79 o
  -3  -4   8       19.20       15.12      3.01 o
  -2  -4   8        2.13        2.95      1.72 o
  -1  -4   8        7.52        6.26      2.13 o
   0  -4   8        1.43        3.96      1.80 o
   1  -4   8        0.35       -0.52      1.47 o
   2  -4   8        0.05       -1.19      1.46 o
   3  -4   8      249.93      262.63      9.67 o
   4  -4   8       64.26       61.90      4.39 o
   5  -4   8        9.00        3.07      2.86 o
  -5  -3   8        0.24        1.90      2.23 o
  -4  -3   8        4.84        3.18      2.29 o
  -3  -3   8        0.30       -0.66      1.67 o
  -2  -3   8       79.98       69.41      3.87 o
  -1  -3   8      164.86      170.13      7.33 o
   0  -3   8        0.39        1.92      1.16 o
   1  -3   8        2.30        1.02      1.26 o
   2  -3   8       21.67       21.51      2.11 o
   3  -3   8        0.12       -0.05      1.38 o
   4  -3   8        3.58        3.26      1.79 o
   5  -3   8        2.20       -0.89      2.22 o
   6  -3   8        2.97        4.26      2.04 o
  -5  -2   8       46.63       55.66      8.26 o
  -4  -2   8       22.47       22.10      3.06 o
  -3  -2   8       15.85       16.34      2.35 o
  -2  -2   8       14.50        8.48      1.86 o
  -1  -2   8      343.99      328.98      9.85 o
   0  -2   8       15.22       14.42      1.69 o
   1  -2   8      159.83      166.48      3.72 o
   2  -2   8        2.62        3.07      1.14 o
   3  -2   8       60.29       65.81      2.67 o
   4  -2   8       43.97       50.07      2.75 o
   5  -2   8        1.59       -0.05      1.27 o
   6  -2   8        0.11       -2.04      2.04 o
   7  -2   8       15.61       15.99      3.22 o
  -5  -1   8       21.65       16.91      2.98 o
  -4  -1   8       26.49       33.41      4.85 o
  -3  -1   8        6.45        7.68      1.90 o
  -2  -1   8        0.80       -0.82      1.31 o
  -1  -1   8       58.15       58.01      2.77 o
   0  -1   8       22.95       21.24      1.79 o
   1  -1   8      101.22      111.58      2.92 o
   2  -1   8        3.41        1.52      0.95 o
   3  -1   8      650.13      661.36      7.95 o
   4  -1   8       41.91       41.62      2.32 o
   5  -1   8        0.63        1.51      1.41 o
   6  -1   8       24.19       25.24      3.30 o
   7  -1   8        8.89       12.88      3.44 o
   8  -1   8       11.28        6.32      2.44 o
  -5   0   8        0.16        0.41      2.28 o
  -4   0   8       23.16       25.03      3.22 o
  -3   0   8        3.00        3.32      1.71 o
  -2   0   8      289.89      294.39      9.07 o
  -1   0   8        0.18        0.99      1.38 o
   0   0   8       70.57       69.79      2.54 o
   1   0   8       74.51       84.65      3.42 o
   2   0   8        6.60        5.26      1.24 o
   3   0   8       16.12       14.76      1.22 o
   4   0   8        6.83        5.43      1.62 o
   5   0   8        1.41        3.29      1.25 o
   6   0   8        5.84        4.52      2.74 o
   7   0   8       19.14       24.07      5.89 o
   8   0   8      310.12      286.20     15.46 o
  -5   1   8        0.90        3.16      2.53 o
  -4   1   8       41.22       43.32      4.08 o
  -3   1   8      124.27      130.85      7.66 o
  -2   1   8      366.92      360.41     11.94 o
  -1   1   8      731.34      736.37     11.04 o
   0   1   8       33.99       34.83      1.94 o
   1   1   8       28.17       30.67      1.66 o
   2   1   8        4.42        3.18      0.84 o
   3   1   8       29.41       26.46      1.70 o
   4   1   8       83.35       79.71      2.16 o
   5   1   8        4.89        6.40      1.28 o
   6   1   8        8.46        9.92      1.95 o
   7   1   8       20.89       19.13      2.29 o
   8   1   8      145.45      153.16     11.05 o
  -5   2   8        9.40        8.83      3.30 o
  -4   2   8        4.99        1.59      2.65 o
  -3   2   8       10.06        4.64      4.22 o
  -2   2   8        7.31        4.02      1.92 o
  -1   2   8      558.77      542.13      8.28 o
   0   2   8       31.01       34.38      1.87 o
   1   2   8       41.54       39.51      1.80 o
   2   2   8       13.02       12.74      0.95 o
   3   2   8       39.31       40.19      2.35 o
   4   2   8       31.12       33.67      2.59 o
   5   2   8      202.33      211.43      5.52 o
   6   2   8        7.90        7.78      2.27 o
   7   2   8        2.27        3.46      3.00 o
   8   2   8       31.80       33.63      4.95 o
  -5   3   8        1.54        2.45      3.31 o
  -4   3   8        0.03        0.73      2.42 o
  -3   3   8        6.55        5.27      2.30 o
  -2   3   8        2.13        0.56      1.86 o
  -1   3   8       42.06       38.79      2.68 o
   0   3   8       30.22       27.35      1.88 o
   1   3   8       25.95       25.73      1.82 o
   2   3   8      100.75       92.82      3.26 o
   3   3   8      126.76      125.36      4.96 o
   4   3   8        6.14        7.67      1.56 o
   5   3   8      110.84      112.83      4.41 o
   6   3   8       65.46       62.94      2.53 o
   7   3   8        0.06        6.63      4.66 o
   8   3   8        0.12       11.29      4.91 o
  -4   4   8       45.67       49.42      7.24 o
  -3   4   8       47.64       59.59      8.43 o
  -2   4   8       36.79       30.09      2.84 o
  -1   4   8      229.65      224.28      5.42 o
   0   4   8      261.71      232.63      5.13 o
   1   4   8      299.70      307.42      4.77 o
   2   4   8       32.35       30.01      1.41 o
   3   4   8      343.20      320.28     14.74 o
   4   4   8        3.90        4.25      2.12 o
   5   4   8       32.17       34.35      3.57 o
   6   4   8      105.65       99.82      3.33 o
   7   4   8       45.71       51.55      8.10 o
   8   4   8       49.27       63.08      9.08 o
   9   4   8        7.96       28.47      6.87 o
  -3   5   8       12.75       15.76      4.05 o
  -2   5   8        4.32        5.85      2.81 o
  -1   5   8      109.64       92.94      4.85 o
   0   5   8        0.00        1.36      1.49 o
   1   5   8       31.89       39.57      3.01 o
   2   5   8      100.04       99.18      4.18 o
   3   5   8        7.50        5.26      3.68 o
   4   5   8       95.92       84.62      4.90 o
   5   5   8      326.33      327.76     10.92 o
   6   5   8        0.28        0.07      1.56 o
   7   5   8       18.15       15.95      5.89 o
   8   5   8        0.76        8.10      4.66 o
  -3   6   8        0.25        4.91      5.40 o
  -2   6   8        4.54        2.95      4.66 o
  -1   6   8       66.42       66.19     15.10 o
   0   6   8        0.04        0.59      2.12 o
   1   6   8       64.68       71.74      4.05 o
   2   6   8       45.00       58.39      5.48 o
   3   6   8       51.27       51.24      4.89 o
   4   6   8       15.90       15.67      3.04 o
   5   6   8      388.75      380.56     10.76 o
   6   6   8       89.08       90.44      4.63 o
   7   6   8       41.52       53.75      9.08 o
   8   6   8        3.43       11.78      5.40 o
  -1   7   8       74.47       82.23     10.06 o
   0   7   8        1.59        3.68      3.94 o
   1   7   8       15.63       21.39      4.19 o
   2   7   8        0.01        0.54      2.89 o
   3   7   8      152.32      136.99     11.90 o
   4   7   8       19.28       17.28      2.83 o
   5   7   8      203.12      191.54      7.72 o
   6   7   8        9.31       13.03      4.17 o
   7   7   8        2.88        5.15      4.91 o
   0   8   8       71.62      100.15     11.29 o
   1   8   8      167.68      196.36     13.99 o
   2   8   8       29.60       31.95      6.87 o
   3   8   8        6.57        8.06      4.05 o
   4   8   8       90.60       87.60      6.84 o
   5   8   8        7.81       15.34      5.89 o
   6   8   8        2.30        3.11      2.41 o
   2   9   8        0.12        4.91      5.40 o
   3   9   8       12.43       11.77      3.93 o
   4   9   8        3.22       10.31      6.14 o
   5   9   8       10.22        8.59      4.17 o
  -1  -6   9        5.40        8.52      3.47 o
   0  -6   9        0.14       -0.09      3.03 o
   1  -6   9        8.52       17.77      4.33 o
  -3  -5   9       10.10       17.01      3.46 o
  -2  -5   9       11.50        8.76      3.16 o
  -1  -5   9        1.05        0.36      2.54 o
   0  -5   9        1.40        6.67      2.98 o
   1  -5   9        9.57        9.65      3.21 o
   2  -5   9       49.84       52.94      5.27 o
   3  -5   9       94.32      108.28     19.15 o
  -4  -4   9        9.53       11.67      3.08 o
  -3  -4   9       19.91       21.85      3.50 o
  -2  -4   9       24.60       19.75      5.93 o
  -1  -4   9       17.45       10.58      2.90 o
   0  -4   9       19.13       19.01      2.68 o
   1  -4   9       49.53       49.78      4.50 o
   2  -4   9        1.72        2.13      1.78 o
   3  -4   9       62.04       59.18      6.98 o
   4  -4   9      128.37      162.00     10.80 o
   5  -4   9       29.97       30.99      4.47 o
  -4  -3   9        0.00       -0.17      2.35 o
  -3  -3   9       40.36       39.67      4.03 o
  -2  -3   9        2.08        4.82      1.91 o
  -1  -3   9       27.36       20.44      2.56 o
   0  -3   9      218.21      218.01     11.62 o
   1  -3   9      150.95      163.67      4.19 o
   2  -3   9       92.21       93.52      3.49 o
   3  -3   9       33.20       38.12      2.71 o
   4  -3   9        7.72        9.25      1.88 o
   5  -3   9       14.11       12.21      2.69 o
   6  -3   9       18.51       15.83      4.66 o
  -5  -2   9        0.69        0.49      2.36 o
  -4  -2   9       10.13        8.23      2.77 o
  -3  -2   9        2.59        6.40      2.53 o
  -2  -2   9       11.19       10.14      2.13 o
  -1  -2   9       34.33       21.87      2.47 o
   0  -2   9       21.25       19.56      2.86 o
   1  -2   9       91.40       89.85      3.40 o
   2  -2   9        1.85        3.51      1.37 o
   3  -2   9       25.35       28.94      2.12 o
   4  -2   9        0.09       -1.22      1.26 o
   5  -2   9       45.15       50.61     10.08 o
   6  -2   9        6.94        6.30      2.82 o
   7  -2   9        0.92       -1.47      2.45 o
  -5  -1   9        0.50        0.75      2.39 o
  -4  -1   9       22.35       30.26      4.24 o
  -3  -1   9       50.21       49.79      4.71 o
  -2  -1   9        1.02        3.24      1.66 o
  -1  -1   9        0.05        1.54      1.46 o
   0  -1   9      220.69      224.88      4.89 o
   1  -1   9        0.18        2.03      1.34 o
   2  -1   9       32.22       32.78      2.25 o
   3  -1   9       22.52       23.11      1.73 o
   4  -1   9       10.14        8.74      2.70 o
   5  -1   9       21.83       19.24      4.30 o
   6  -1   9        1.01       -0.63      2.70 o
   7  -1   9        0.14        0.79      2.08 o
  -5   0   9        1.49        2.24      2.64 o
  -4   0   9        0.57        3.91      2.38 o
  -3   0   9       14.42       15.46      2.33 o
  -2   0   9        1.94       -1.09      1.42 o
  -1   0   9       10.82       10.09      1.79 o
   0   0   9      508.99      516.61      9.35 o
   1   0   9       30.08       25.25      1.75 o
   2   0   9        6.66        6.50      1.11 o
   3   0   9        8.08        9.46      1.26 o
   4   0   9       22.50       23.52      2.25 o
   5   0   9        4.60        2.71      1.96 o
   6   0   9       20.85       18.97      2.85 o
   7   0   9        5.31        3.78      3.31 o
   8   0   9        2.76       -4.42      4.42 o
  -5   1   9       32.02       42.45      4.86 o
  -4   1   9        0.31        0.02      2.43 o
  -3   1   9        1.46        2.87      1.86 o
  -2   1   9       12.99       17.45      2.31 o
  -1   1   9       99.03       81.06      4.34 o
   0   1   9      506.40      506.15      7.29 o
   1   1   9      506.31      531.38      6.85 o
   2   1   9        1.86        1.45      0.90 o
   3   1   9      271.04      282.75      6.19 o
   4   1   9       94.56       91.53      3.04 o
   5   1   9       22.55       21.23      2.59 o
   6   1   9        4.63        1.46      1.79 o
   7   1   9       13.74       13.08      3.14 o
   8   1   9       15.38       15.95      5.65 o
  -4   2   9        4.76        3.64      3.18 o
  -3   2   9        0.39       -0.40      1.81 o
  -2   2   9       41.89       43.15      3.20 o
  -1   2   9        2.17        2.52      1.33 o
   0   2   9       54.33       53.29      2.44 o
   1   2   9       14.42       16.77      1.52 o
   2   2   9        4.15        3.70      0.83 o
   3   2   9       10.73        9.89      1.64 o
   4   2   9       23.87       27.46      2.60 o
   5   2   9      154.34      155.31      4.99 o
   6   2   9       19.73       19.25      2.37 o
   7   2   9       11.27       13.39      2.20 o
   8   2   9        0.53       -3.19      6.38 o
  -4   3   9      251.00      327.82     10.96 o
  -3   3   9        0.31        3.30      3.79 o
  -2   3   9       38.70       40.77      3.63 o
  -1   3   9        5.25        4.21      2.10 o
   0   3   9      158.91      164.64      4.27 o
   1   3   9       16.77       16.42      1.40 o
   2   3   9       31.21       30.83      2.36 o
   3   3   9      195.89      192.27      4.58 o
   4   3   9       28.14       32.09      3.34 o
   5   3   9      121.69      125.16      4.24 o
   6   3   9        3.20        2.37      3.07 o
   7   3   9        6.14       11.54      6.14 o
   8   3   9        2.90        9.08      6.38 o
  -3   4   9       25.34       24.75      3.68 o
  -2   4   9        8.63        6.12      2.30 o
  -1   4   9        2.70       -1.46      2.09 o
   0   4   9        7.53        1.79      1.61 o
   1   4   9       86.71       85.21      3.91 o
   2   4   9        1.12        1.29      1.29 o
   3   4   9       70.48       71.61      9.45 o
   4   4   9        1.83        0.07      2.15 o
   5   4   9        9.06        7.57      6.38 o
   6   4   9        7.98       12.02      2.59 o
   7   4   9       28.37       43.20      8.10 o
   8   4   9        0.01        3.19      4.91 o
  -3   5   9        5.58        9.35      3.98 o
  -2   5   9        0.30       -1.86      2.68 o
  -1   5   9        3.27        4.21      2.73 o
   0   5   9       37.01       40.53      4.89 o
   1   5   9      115.47      108.95     10.06 o
   2   5   9       65.93       57.50      5.42 o
   3   5   9       29.16       25.89      3.81 o
   4   5   9       13.39       19.79      3.56 o
   5   5   9       99.49       86.88      5.27 o
   6   5   9       29.89       26.55      3.25 o
   7   5   9        6.69        9.33      5.15 o
   8   5   9        4.91       16.45      6.14 o
  -2   6   9        3.32        0.98      5.40 o
  -1   6   9        0.00       -0.98      4.42 o
   0   6   9        8.46       11.92      3.35 o
   1   6   9       30.09       29.05      4.63 o
   2   6   9        4.77        6.08      3.93 o
   3   6   9        2.75        3.84      4.17 o
   4   6   9       54.68       53.57      5.07 o
   5   6   9      318.32      309.94      9.94 o
   6   6   9       10.02       13.30      2.71 o
   7   6   9       91.91       91.55     11.78 o
   8   6   9        3.02       10.31      5.15 o
  -1   7   9        2.54       -4.17      5.65 o
   0   7   9       16.54       29.95      7.12 o
   1   7   9        7.34        3.97      3.81 o
   2   7   9        5.89        7.23      3.63 o
   3   7   9       39.07       39.09      4.89 o
   4   7   9        3.47        3.44      3.68 o
   5   7   9       46.09       50.26      5.04 o
   6   7   9       50.85       43.50      7.61 o
   7   7   9       92.63      109.96     11.54 o
   1   8   9       14.64       19.70      5.13 o
   2   8   9       67.60       79.48      7.08 o
   3   8   9        3.02        8.63      7.85 o
   4   8   9        7.05        8.05      6.38 o
   5   8   9       49.53       64.48      5.86 o
   6   8   9       56.27       64.05     10.19 o
  -2  -5  10        0.80       -0.49      8.59 o
  -1  -5  10        7.35       10.61      5.74 o
   0  -5  10        1.17        4.12      2.99 o
   1  -5  10       16.88       17.61      3.80 o
   2  -5  10       15.99       14.41      7.49 o
  -3  -4  10        0.00        0.40      2.90 o
  -2  -4  10        1.75        3.45      2.76 o
  -1  -4  10        8.46        8.43      3.05 o
   0  -4  10        0.01       -0.03      2.44 o
   1  -4  10        7.72        3.61      2.75 o
   2  -4  10       11.00        6.81      3.01 o
   3  -4  10        1.17        0.28      2.20 o
   4  -4  10        2.93        5.30      2.60 o
  -4  -3  10       46.34       28.72     11.78 o
  -3  -3  10        0.06       -0.86      2.51 o
  -2  -3  10        0.20        0.52      2.39 o
  -1  -3  10        5.87        2.81      1.97 o
   0  -3  10       29.28       21.75      3.62 o
   1  -3  10      110.97      112.06      5.75 o
   2  -3  10        8.26        7.01      1.67 o
   3  -3  10        8.96        7.76      1.96 o
   4  -3  10       20.47       22.00      5.17 o
   5  -3  10        7.10        4.37      3.03 o
  -4  -2  10        2.37        2.86      2.82 o
  -3  -2  10       42.05       49.15      9.85 o
  -2  -2  10       26.18       26.67      3.02 o
  -1  -2  10       10.43       10.30      2.19 o
   0  -2  10       20.95       13.18      2.25 o
   1  -2  10      204.71      199.54      5.07 o
   2  -2  10       13.05       11.90      1.89 o
   3  -2  10       55.22       53.75      4.46 o
   4  -2  10        1.48        1.51      2.23 o
   5  -2  10       13.06        7.37      2.74 o
   6  -2  10       15.68       11.89      3.35 o
  -4  -1  10       23.95       32.65      7.35 o
  -3  -1  10       18.00       22.88      3.60 o
  -2  -1  10       21.64       25.84      2.88 o
  -1  -1  10        2.84        2.46      2.52 o
   0  -1  10        2.20        2.21      1.56 o
   1  -1  10       45.21       42.02      2.62 o
   2  -1  10        4.75        3.49      1.39 o
   3  -1  10       52.77       52.80      3.17 o
   4  -1  10        1.09        1.75      2.08 o
   5  -1  10      249.98      240.39      7.34 o
   6  -1  10        6.39        3.05      3.61 o
   7  -1  10        1.12       -2.55      2.58 o
  -4   0  10        0.56        5.99      3.27 o
  -3   0  10        0.03        0.37      2.33 o
  -2   0  10        4.67        1.57      1.78 o
  -1   0  10        0.19       -0.53      1.45 o
   0   0  10      112.37      116.41      4.88 o
   1   0  10        0.67        0.16      1.20 o
   2   0  10        3.04        3.32      1.63 o
   3   0  10       51.95       50.83      2.65 o
   4   0  10       17.78       23.06      5.15 o
   5   0  10       31.32       22.60      3.12 o
   6   0  10        0.35       -2.76      4.59 o
   7   0  10        0.02       -2.12      2.12 o
  -4   1  10        1.87        2.01      2.91 o
  -3   1  10        0.01        2.39      2.51 o
  -2   1  10       75.92       86.61      5.81 o
  -1   1  10       79.69       75.86      4.50 o
   0   1  10      348.97      370.14      7.00 o
   1   1  10      263.60      270.52      5.32 o
   2   1  10       38.60       38.69      2.24 o
   3   1  10        1.85        0.90      1.57 o
   4   1  10        6.19        5.46      2.07 o
   5   1  10        0.05        0.24      1.87 o
   6   1  10        8.88        8.92      3.66 o
   7   1  10        5.15        3.52      2.34 o
   8   1  10        0.25       -3.68      4.42 o
  -4   2  10        8.99       13.96      4.17 o
  -3   2  10       11.17       10.61      3.16 o
  -2   2  10       12.18       13.43      2.36 o
  -1   2  10       12.46        9.87      2.03 o
   0   2  10       10.33        9.00      1.60 o
   1   2  10      486.58      474.63      8.09 o
   2   2  10       50.48       52.41      2.31 o
   3   2  10       34.43       39.64      3.15 o
   4   2  10        6.70        6.90      2.06 o
   5   2  10       13.56       13.04      2.31 o
   6   2  10       15.05       14.30      3.22 o
   7   2  10       84.41       91.50     10.31 o
   8   2  10        0.72        0.00      7.85 o
  -3   3  10        0.01        1.77      3.28 o
  -2   3  10       11.99        9.13      3.29 o
  -1   3  10       11.32       10.53      3.27 o
   0   3  10       32.94       31.06      2.41 o
   1   3  10       25.05       21.81      1.92 o
   2   3  10       56.78       55.94      3.20 o
   3   3  10       21.40       22.38      5.80 o
   4   3  10       21.33       20.98      2.37 o
   5   3  10       52.08       54.00      4.83 o
   6   3  10        2.87        3.52      3.68 o
   7   3  10       70.28       75.98      4.69 o
   8   3  10       23.02       23.32      8.59 o
  -3   4  10        3.88        6.88      3.24 o
  -2   4  10       52.42       65.05      7.12 o
  -1   4  10       18.29       22.01      3.13 o
   0   4  10       40.12       31.90      2.86 o
   1   4  10       64.69       66.72      3.78 o
   2   4  10      199.95      177.38      7.41 o
   3   4  10      106.83      101.16      7.12 o
   4   4  10        7.73        5.46      4.91 o
   5   4  10       90.70       87.20      5.68 o
   6   4  10        1.69        4.03      2.58 o
   7   4  10        3.80        2.58      3.19 o
   8   4  10       20.69       29.95      8.10 o
  -2   5  10       23.29       18.65      6.14 o
  -1   5  10       23.15       24.95      7.24 o
   0   5  10       14.77       18.62      3.55 o
   1   5  10      134.82      123.43      9.50 o
   2   5  10       12.46        3.76      3.05 o
   3   5  10       30.63       37.47      4.68 o
   4   5  10      100.67      102.03      6.13 o
   5   5  10        1.97        5.10      2.71 o
   6   5  10       38.36       38.84      5.40 o
   7   5  10      185.88      179.92     14.24 o
   8   5  10        8.80       17.18      6.87 o
  -1   6  10        1.30        5.40      5.65 o
   0   6  10       11.28        4.86      4.49 o
   1   6  10       75.83       81.83     17.30 o
   2   6  10        0.11        5.15      5.65 o
   3   6  10       63.81       56.65      7.00 o
   4   6  10       33.90       35.08      4.49 o
   5   6  10       40.90       37.77      4.57 o
   6   6  10        0.85        2.14      2.39 o
   7   6  10      256.86      251.10     17.43 o
   1   7  10       40.81       36.47      5.76 o
   2   7  10        1.33        4.39      3.75 o
   3   7  10        0.06       10.55      6.87 o
   4   7  10        1.08       12.77      9.57 o
   5   7  10       41.38       58.72      7.61 o
   6   7  10       16.28       14.70      3.31 o
   7   7  10       89.88       91.31     12.27 o
   2   8  10       45.24       53.95      7.36 o
   3   8  10      171.53      186.90      9.55 o
   4   8  10        1.04        2.08      3.45 o
   5   8  10        0.78        5.60      3.27 o
  -1  -4  11       17.53       21.13      3.82 o
   0  -4  11       15.67        6.49      3.28 o
   1  -4  11        4.94       10.00      3.26 o
   2  -4  11        6.36        2.54      3.88 o
   3  -4  11       19.08       21.83      3.72 o
  -2  -3  11        3.17        4.61      3.02 o
  -1  -3  11       13.25       13.60      3.32 o
   0  -3  11        0.90       -0.22      2.46 o
   1  -3  11        3.12        1.51      2.83 o
   2  -3  11      110.60      115.85      4.65 o
   3  -3  11       59.84       66.72      5.31 o
   4  -3  11       41.93       34.83      4.35 o
  -3  -2  11        0.75        1.73      2.77 o
  -2  -2  11       25.63       25.31      4.69 o
  -1  -2  11        6.12        6.43      2.19 o
   0  -2  11        0.01        2.03      1.93 o
   1  -2  11       22.09       17.69      2.57 o
   2  -2  11       58.47       61.92      3.49 o
   3  -2  11       41.16       44.01      4.59 o
   4  -2  11        9.96        9.72      2.95 o
   5  -2  11       13.17       13.46      3.30 o
  -3  -1  11        0.90        4.38      2.98 o
  -2  -1  11       28.31       34.33      6.54 o
  -1  -1  11       68.80       81.33      5.21 o
   0  -1  11        0.16        0.04      1.64 o
   1  -1  11        3.63        0.30      1.39 o
   2  -1  11      129.86      153.81      4.55 o
   3  -1  11       25.85       19.19      3.01 o
   4  -1  11       17.82       15.56      2.96 o
   5  -1  11        0.05        0.48      2.37 o
   6  -1  11        2.16       -0.97      3.01 o
  -3   0  11        2.28        0.08      2.63 o
  -2   0  11        0.00       -0.95      1.91 o
  -1   0  11        4.07        1.64      2.37 o
   0   0  11        6.40        6.67      1.85 o
   1   0  11        0.18        0.15      1.28 o
   2   0  11      262.73      290.81      6.95 o
   3   0  11       14.68       13.55      3.31 o
   4   0  11        4.66        1.94      2.30 o
   5   0  11        0.10       -3.24      5.22 o
   6   0  11        4.19        2.71      4.34 o
   7   0  11        5.35        2.32      2.77 o
  -3   1  11       46.07       53.63      8.59 o
  -2   1  11       10.32        6.99      2.87 o
  -1   1  11        0.34        2.05      1.85 o
   0   1  11        0.36       -1.74      1.74 o
   1   1  11       54.48       50.42      2.79 o
   2   1  11      576.57      608.86     22.71 o
   3   1  11      202.50      213.97     12.74 o
   4   1  11        1.25        1.11      1.99 o
   5   1  11       73.96       75.70      6.28 o
   6   1  11       28.58       25.31      3.31 o
   7   1  11        6.50        0.72      5.14 o
  -3   2  11        4.43        0.06      3.06 o
  -2   2  11        0.00       -0.84      1.98 o
  -1   2  11        2.20        1.24      1.94 o
   0   2  11       15.51       16.79      2.34 o
   1   2  11       12.45       15.34      3.83 o
   2   2  11       27.27       27.39      2.91 o
   3   2  11       64.48       67.52      5.09 o
   4   2  11        0.17        1.28      1.92 o
   5   2  11       18.82       18.19      2.79 o
   6   2  11       24.24       25.62      4.19 o
   7   2  11       25.89       24.95      9.33 o
   8   2  11        7.04       -2.45      9.33 o
  -3   3  11       90.21      115.54      8.21 o
  -2   3  11      265.06      345.74     11.71 o
  -1   3  11        0.85        0.92      3.31 o
   0   3  11       38.17       35.55      4.06 o
   1   3  11        1.45       -1.39      1.70 o
   2   3  11       89.68       87.87      4.11 o
   3   3  11       21.28       26.05      4.26 o
   4   3  11       21.93       20.38      3.93 o
   5   3  11       97.12      106.44      6.44 o
   6   3  11       30.32       29.65      4.17 o
   7   3  11       85.36       88.24     16.08 o
   8   3  11        0.04        5.89      7.85 o
  -2   4  11       28.07       34.98      5.27 o
  -1   4  11       25.11       24.91      4.08 o
   0   4  11       13.61       15.39      7.98 o
   1   4  11        2.12        3.08      2.72 o
   2   4  11       15.73        4.20      7.12 o
   3   4  11       47.51       49.39      5.46 o
   4   4  11        1.75       -0.66      2.50 o
   5   4  11       23.21       18.68      6.75 o
   6   4  11        3.48        5.23      3.07 o
   7   4  11        2.21       21.85      8.59 o
   8   4  11        2.01        8.84      8.10 o
  -1   5  11        0.87       -5.89      6.14 o
   0   5  11        1.70       -7.36      9.82 o
   1   5  11       16.54       22.61      3.85 o
   2   5  11       13.87        6.54      6.14 o
   3   5  11      139.99      123.98      7.47 o
   4   5  11       88.21       92.05      6.90 o
   5   5  11       49.19       53.30      5.39 o
   6   5  11       22.32       23.69      3.75 o
   7   5  11       14.58       14.16      4.91 o
   0   6  11        2.80       -2.88      6.38 o
   1   6  11        3.98       -3.71      3.71 o
   2   6  11       12.76       15.14      4.57 o
   3   6  11        6.71        6.17      3.79 o
   4   6  11        1.47        5.25      3.25 o
   5   6  11        0.00        6.24      3.05 o
   6   6  11       17.82       18.45      3.72 o
   7   6  11      187.39      182.14      8.71 o
   1   7  11        2.40        1.08      4.32 o
   2   7  11       17.94       17.78      5.08 o
   3   7  11        1.34        1.89      3.63 o
   4   7  11        4.73        8.91      8.10 o
   5   7  11       28.08       39.60      7.85 o
   6   7  11        0.66        2.93      3.03 o
  -1  -3  12        0.01       -0.02      2.84 o
   0  -3  12        0.09        0.67      3.11 o
   1  -3  12        4.58        5.40      3.16 o
   2  -3  12        8.54        5.06      4.08 o
   3  -3  12       47.25       46.05      5.53 o
  -2  -2  12        6.77        5.52      3.30 o
  -1  -2  12       33.95       28.84      6.22 o
   0  -2  12        7.44        6.93      3.01 o
   1  -2  12        8.06        6.85      2.88 o
   2  -2  12        7.73        2.98      2.38 o
   3  -2  12      118.09      116.86      9.15 o
   4  -2  12       26.53       23.61      3.64 o
   5  -2  12       25.53       21.62      3.84 o
  -2  -1  12       14.40       10.97      3.39 o
  -1  -1  12        7.30        4.44      2.89 o
   0  -1  12        7.05        7.26      2.28 o
   1  -1  12        0.21        0.57      2.53 o
   2  -1  12        5.54        5.54      2.34 o
   3  -1  12       14.27       17.80      5.81 o
   4  -1  12        0.00        0.74      2.52 o
   5  -1  12       12.61        9.18      4.26 o
   6  -1  12        0.03        7.36      5.65 o
  -2   0  12        9.44       10.70      3.62 o
  -1   0  12        0.22       -0.92      1.85 o
   0   0  12        0.17       -0.96      2.46 o
   1   0  12        0.00        0.50      2.46 o
   2   0  12       26.47       23.37      2.95 o
   3   0  12        2.56        1.23      2.66 o
   4   0  12        2.32       -2.06      2.21 o
   5   0  12       26.79       33.96      4.59 o
   6   0  12       17.29       14.23      4.75 o
  -2   1  12        3.97        2.76      2.90 o
  -1   1  12        0.20       -1.15      2.58 o
   0   1  12       54.34       70.68      5.25 o
   1   1  12       40.02       40.59      3.46 o
   2   1  12      173.41      176.95      5.75 o
   3   1  12       70.59       66.53      4.76 o
   4   1  12       66.69       69.85      5.53 o
   5   1  12       10.12        8.83      2.71 o
   6   1  12        1.76       -0.46      2.42 o
   7   1  12        1.73       -4.17     11.54 o
  -2   2  12       12.62        5.70      3.20 o
  -1   2  12        3.34        1.67      2.87 o
   0   2  12        5.59        1.60      4.20 o
   1   2  12        2.44        0.83      2.62 o
   2   2  12        2.68        2.36      3.62 o
   3   2  12      247.86      254.13     11.59 o
   4   2  12       40.76       48.46      5.00 o
   5   2  12       41.00       43.79     10.43 o
   6   2  12        0.41       -1.27      6.01 o
   7   2  12       15.16        8.68     13.13 o
  -2   3  12        1.02        1.99      3.32 o
  -1   3  12        0.35       -2.81      2.81 o
   0   3  12       52.51       58.73      4.95 o
   1   3  12        7.02        3.52      3.72 o
   2   3  12       72.46       74.61      7.12 o
   3   3  12        3.29       -0.37      2.94 o
   4   3  12       64.12       61.82      7.85 o
   5   3  12       18.60       15.73      7.36 o
   6   3  12        0.24       -3.44      3.44 o
   7   3  12       14.99       10.18      7.00 o
  -1   4  12        0.30       -4.06      4.42 o
   0   4  12       60.11       58.03      9.57 o
   1   4  12        2.15       -1.87      3.16 o
   2   4  12       22.22        2.32      9.45 o
   3   4  12        4.38        2.33      4.42 o
   4   4  12      140.00      125.38      7.73 o
   5   4  12       31.26       23.23      4.34 o
   6   4  12        2.36       -1.72      2.73 o
   7   4  12       22.05       16.98      5.03 o
   0   5  12       23.63       11.32      5.35 o
   1   5  12       17.42       16.54      9.45 o
   2   5  12       12.25       10.96      4.39 o
   3   5  12       77.83       76.01     13.38 o
   4   5  12       20.79       13.99      4.26 o
   5   5  12        8.78       12.37      6.50 o
   6   5  12       48.69       41.31      5.20 o
   7   5  12        3.11       18.41      9.33 o
   1   6  12        0.00       -4.40      4.79 o
   2   6  12       25.97       18.34      5.11 o
   3   6  12       33.22       33.07      5.49 o
   4   6  12        2.04        9.84      3.93 o
   5   6  12       29.73       33.19      4.98 o
   6   6  12       11.14       14.65      3.95 o
   3   7  12       10.51       14.20      4.89 o
   4   7  12        2.53        4.08      3.28 o
   5   7  12        7.55       11.11      3.98 o
   0  -2  13       22.58       22.68      4.26 o
   1  -2  13        6.57        3.41      3.33 o
   2  -2  13        1.88        2.59      3.94 o
   3  -2  13       11.05        9.22      3.39 o
  -1  -1  13        0.11        2.16      3.12 o
   0  -1  13       18.11       20.29      3.89 o
   1  -1  13       43.49       39.27      4.55 o
   2  -1  13        0.11        0.88      3.60 o
   3  -1  13        0.95       -1.44      2.89 o
   4  -1  13       47.55       61.56      7.28 o
   5  -1  13       28.86       10.06      9.08 o
  -1   0  13        2.54        3.73      3.11 o
   0   0  13        6.64       16.54      5.87 o
   1   0  13        0.09       -2.91      3.36 o
   2   0  13        1.06       -0.50      2.43 o
   3   0  13        2.93       -3.17      3.17 o
   4   0  13       87.11       90.74      8.43 o
   5   0  13        4.26        2.76      2.97 o
  -1   1  13       54.54       69.73     12.43 o
   0   1  13       20.66       25.18      4.03 o
   1   1  13        0.35        1.91      2.88 o
   2   1  13        8.96        4.20      2.77 o
   3   1  13       29.31       29.94      3.78 o
   4   1  13      431.72      472.35     17.62 o
   5   1  13       47.36       48.95      6.22 o
   6   1  13        0.01       -5.28      5.28 o
  -1   2  13        2.12        2.05      3.90 o
   0   2  13        1.11       -1.99      3.54 o
   1   2  13        2.72        2.23      2.93 o
   2   2  13        4.89        2.20      2.63 o
   3   2  13        6.32       12.57      4.29 o
   4   2  13       17.92       24.92      4.89 o
   5   2  13       66.60       74.48     12.89 o
   6   2  13        1.94       -3.91     10.80 o
  -1   3  13      109.09      107.77     22.95 o
   0   3  13      154.88      222.38     14.48 o
   1   3  13        2.94        6.84      4.91 o
   2   3  13        9.39        8.22      6.01 o
   3   3  13        1.16       -1.34      4.79 o
   4   3  13       18.62       19.51      4.78 o
   5   3  13        7.70        5.21     10.55 o
   6   3  13        4.04       -1.79      6.26 o
   0   4  13       47.85       44.80     16.94 o
   1   4  13        7.09        0.25      9.57 o
   2   4  13       15.45       11.78      5.40 o
   3   4  13        0.27        2.20      3.63 o
   4   4  13       21.37       16.98      6.75 o
   5   4  13        6.41        2.57      7.49 o
   6   4  13        1.70       -2.29      8.59 o
   1   5  13        0.25       -9.08      9.08 o
   2   5  13        8.08       -0.99     12.89 o
   3   5  13       21.01       21.00      5.07 o
   4   5  13        1.95       -1.19      3.60 o
   5   5  13      106.28      112.98     18.04 o
   6   5  13       84.65       88.16     19.64 o
   2   6  13        0.04       -3.93      4.66 o
   3   6  13        5.37       -0.37      8.10 o
   4   6  13        4.35       11.25      6.75 o
   5   6  13        2.30        2.57      3.99 o
   1   0  14        0.00       -0.20      3.01 o
   2   0  14        0.28       -1.65      3.75 o
   3   0  14        0.33        3.10      2.98 o
   4   0  14        6.84        3.54      3.74 o
   0   1  14       10.62       -4.17      6.38 o
   1   1  14        0.10       -1.72      3.22 o
   2   1  14       18.51       22.97      6.63 o
   3   1  14       19.98       12.63      3.60 o
   4   1  14       52.70       54.24      6.76 o
   1   2  14        0.05       -0.20      4.49 o
   2   2  14        0.32       -2.30      3.97 o
   3   2  14        0.03        0.00      4.12 o
   4   2  14        0.02       -2.41      4.91 o
   5   2  14       96.89      103.84     20.62 o
   1   3  14        1.52       -7.61      7.61 o
   2   3  14       65.74       82.12     26.75 o
   3   3  14        2.61        0.42      4.05 o
   4   3  14       61.48       33.38     12.52 o
   5   3  14        0.01       -1.76      7.61 o
   2   4  14       72.48       85.42     10.06 o
   3   4  14        0.56       -8.79      9.70 o
   4   4  14        2.93        3.28      7.36 o
   5   4  14        0.00        2.00      3.89 o
 
